# Supplementary material for: Evaluation of a non-animal toolbox informed by adverse outcome pathways for human inhalation safety
Source: Front Toxicol. 2025 Feb 21;7:1426132. doi: 10.3389/ftox.2025.1426132 (PMC11885506; doi:10.3389/ftox.2025.1426132)
Supplement: Supplementary file 3 [file DataSheet3.xlsx]

## Sheet: samples_lost
Sample_name	Plate	TEST_SERIES	CELL_TYPE	EXPOSURE_FORM	MESH_SIZE..um.	TEST_SUBSTANCE	TEST_SUBSTANCE_short	CONCENTRATION	CONCENTRATION_UNITS	EXPOSURE_TYPE	TIMEPOINT	TIMEPOINT_UNITS	REPLICATE
t1_liq_DX2_day8_3	June_2	t1	EpiAlveolar	liq	none	Doxorubicin	DX2	0.36	µM	6 days	8	day	3
t1_liq_DX3_day1_3	June_2	t1	EpiAlveolar	liq	none	Doxorubicin	DX3	0.36	µM	treatment day 0-2 and day 6-10	1	day	3
t1_liq_DX4_day1_5	June_2	t1	EpiAlveolar	liq	none	Doxorubicin	DX4	0.72	µM	6 days	1	day	5
t1_liq_DX4_day12_3	June_1	t1	EpiAlveolar	liq	none	Doxorubicin	DX4	0.72	µM	6 days	12	day	3
t1_liq_DX4_day12_4	June_2	t1	EpiAlveolar	liq	none	Doxorubicin	DX4	0.72	µM	6 days	12	day	4
t1_liq_DX4_day8_1	June_2	t1	EpiAlveolar	liq	none	Doxorubicin	DX4	0.72	µM	6 days	8	day	1
t1_liq_DX4_day8_2	June_2	t1	EpiAlveolar	liq	none	Doxorubicin	DX4	0.72	µM	6 days	8	day	2
t1_neb_ctrl_day1_5	June_2	t1	EpiAlveolar	neb	4_till_6	vehicle control	ctrl	0	µg/cm2	daily	1	day	5
t1_neb_ctrl_day12_1	June_1	t1	EpiAlveolar	neb	4_till_6	vehicle control	ctrl	0	µg/cm2	daily	12	day	1
t1_neb_PHMG2_day12_1	June_2	t1	EpiAlveolar	neb	4_till_6	PHMG	PHMG2	0.5	µg/cm2	daily	12	day	1
t1_neb_PHMG2_day12_2	June_2	t1	EpiAlveolar	neb	4_till_6	PHMG	PHMG2	0.5	µg/cm2	daily	12	day	2
t1_neb_PHMG2_day12_3	June_2	t1	EpiAlveolar	neb	4_till_6	PHMG	PHMG2	0.5	µg/cm2	daily	12	day	3
t1_neb_PHMG2_day12_4	June_1	t1	EpiAlveolar	neb	4_till_6	PHMG	PHMG2	0.5	µg/cm2	daily	12	day	4
t1_neb_PHMG2_day8_1	June_1	t1	EpiAlveolar	neb	4_till_6	PHMG	PHMG2	0.5	µg/cm2	daily	8	day	1
t1_neb_PHMG2_day8_4	June_2	t1	EpiAlveolar	neb	4_till_6	PHMG	PHMG2	0.5	µg/cm2	daily	8	day	4
t1_neb_PHMG2_day8_5	June_2	t1	EpiAlveolar	neb	4_till_6	PHMG	PHMG2	0.5	µg/cm2	daily	8	day	5
t1_neb_PHMG3_day12_1	June_1	t1	EpiAlveolar	neb	4_till_6	PHMG	PHMG3	0.9	µg/cm2	daily	12	day	1
t1_neb_PHMG3_day12_4	June_2	t1	EpiAlveolar	neb	4_till_6	PHMG	PHMG3	0.9	µg/cm2	daily	12	day	4
t1_neb_PHMG3_day12_5	June_2	t1	EpiAlveolar	neb	4_till_6	PHMG	PHMG3	0.9	µg/cm2	daily	12	day	5
t1_neb_PHMG3_day8_2	June_2	t1	EpiAlveolar	neb	4_till_6	PHMG	PHMG3	0.9	µg/cm2	daily	8	day	2
t1_neb_PHMG3_day8_3	June_2	t1	EpiAlveolar	neb	4_till_6	PHMG	PHMG3	0.9	µg/cm2	daily	8	day	3
t1_neb_PHMG4_day12_1	June_2	t1	EpiAlveolar	neb	4_till_6	PHMG	PHMG4	9.4	µg/cm2	daily	12	day	1
t1_neb_PHMG4_day12_2	June_2	t1	EpiAlveolar	neb	4_till_6	PHMG	PHMG4	9.4	µg/cm2	daily	12	day	2
t1_neb_PHMG4_day12_3	June_2	t1	EpiAlveolar	neb	4_till_6	PHMG	PHMG4	9.4	µg/cm2	daily	12	day	3
t1_neb_PHMG4_day12_4	June_1	t1	EpiAlveolar	neb	4_till_6	PHMG	PHMG4	9.4	µg/cm2	daily	12	day	4
t1_neb_PHMG4_day12_5	June_1	t1	EpiAlveolar	neb	4_till_6	PHMG	PHMG4	9.4	µg/cm2	daily	12	day	5
t1_neb_PHMG4_day8_1	June_1	t1	EpiAlveolar	neb	4_till_6	PHMG	PHMG4	9.4	µg/cm2	daily	8	day	1
t1_neb_PHMG4_day8_2	June_1	t1	EpiAlveolar	neb	4_till_6	PHMG	PHMG4	9.4	µg/cm2	daily	8	day	2
t1_neb_PHMG4_day8_3	June_1	t1	EpiAlveolar	neb	4_till_6	PHMG	PHMG4	9.4	µg/cm2	daily	8	day	3
t1_neb_PHMG4_day8_4	June_2	t1	EpiAlveolar	neb	4_till_6	PHMG	PHMG4	9.4	µg/cm2	daily	8	day	4
t1_neb_PHMG4_day8_5	June_2	t1	EpiAlveolar	neb	4_till_6	PHMG	PHMG4	9.4	µg/cm2	daily	8	day	5
t2_neb_Aerosil3_day12_5	Jul_2	t2	EpiAlveolar	neb	4_till_6	Amorphous silica	Aerosil3	5	µg/cm2	daily	12	day	5
t2_neb_Aerosil4_day12_1	Jul_2	t2	EpiAlveolar	neb	4_till_6	Amorphous silica	Aerosil4	50	µg/cm2	daily	12	day	1
t2_neb_Minusil1_day1_4	Jul_1	t2	EpiAlveolar	neb	10	Crystalline silica	Minusil1	0.01	µg/cm2	daily	1	day	4
t2_neb_Minusil4_day12_5	Jul_2	t2	EpiAlveolar	neb	10	Crystalline silica	Minusil4	50	µg/cm2	daily	12	day	5
t3_liq_AMI2_day8_1	Aug_2	t3	EpiAlveolar	liq	none	Amiodarone	AMI2	0.1	µM	daily	8	day	1
t3_liq_AMI2_day8_2	Aug_2	t3	EpiAlveolar	liq	none	Amiodarone	AMI2	0.1	µM	daily	8	day	2
t3_liq_AMI4_day8_1	Aug_2	t3	EpiAlveolar	liq	none	Amiodarone	AMI4	10	µM	daily	8	day	1
t3_liq_AMI4_day8_2	Aug_2	t3	EpiAlveolar	liq	none	Amiodarone	AMI4	10	µM	daily	8	day	2
t3_liq_AMI4_day8_4	Aug_1	t3	EpiAlveolar	liq	none	Amiodarone	AMI4	10	µM	daily	8	day	4
t3_liq_AMI4_day8_5	Aug_1	t3	EpiAlveolar	liq	none	Amiodarone	AMI4	10	µM	daily	8	day	5
t3_neb_ctrl3_day8_1	Aug_1	t3	EpiAlveolar	neb	4_till_6	vehicle control	ctrl	0	µg/cm2	daily	8	day	1
t3_neb_ctrl3_day8_4	Aug_2	t3	EpiAlveolar	neb	4_till_6	vehicle control	ctrl	0	µg/cm2	daily	8	day	4
t3_neb_SULF1_day8_1	Aug_2	t3	EpiAlveolar	neb	4_till_6	Sulforophane	SULF1	0.03	µg/cm2	daily	8	day	1
t3_neb_SULF1_day8_2	Aug_2	t3	EpiAlveolar	neb	4_till_6	Sulforophane	SULF1	0.03	µg/cm2	daily	8	day	2
t3_neb_SULF2_day8_4	Aug_2	t3	EpiAlveolar	neb	4_till_6	Sulforophane	SULF2	0.1	µg/cm2	daily	8	day	4
t3_neb_SULF3_day8_3	Aug_2	t3	EpiAlveolar	neb	4_till_6	Sulforophane	SULF3	0.6	µg/cm2	daily	8	day	3
t3_neb_SULF3_day8_4	Aug_1	t3	EpiAlveolar	neb	4_till_6	Sulforophane	SULF3	0.6	µg/cm2	daily	8	day	4
t4_liq_ctrl3_day8_2	Sep_1	t4	EpiAlveolar	liq	none	vehicle control	ctrl	0	µg/mL	daily	8	day	2
t4_liq_LPS3_day8_3	Sep_1	t4	EpiAlveolar	liq	none	Lipopolysaccharides	LPS3	1	µg/mL	daily	8	day	3
t4_liq_LPS4_day12_2	Sep_1	t4	EpiAlveolar	liq	none	Lipopolysaccharides	LPS4	10	µg/mL	daily	12	day	2
t4_liq_LPS4_day12_3	Sep_1	t4	EpiAlveolar	liq	none	Lipopolysaccharides	LPS4	10	µg/mL	daily	12	day	3
t4_neb_AKEM1_day12_5	Sep_2	t4	EpiAlveolar	neb	4_till_6	Akemi Waterproof Polymer	AKEM1	0.3	µg/cm2	daily	12	day	5
t4_neb_AKEM3_day12_2	Sep_1	t4	EpiAlveolar	neb	4_till_6	Akemi Waterproof Polymer	AKEM3	1.6	µg/cm2	daily	12	day	2
t4_neb_AKEM3_day12_3	Sep_1	t4	EpiAlveolar	neb	4_till_6	Akemi Waterproof Polymer	AKEM3	1.6	µg/cm2	daily	12	day	3
t4_neb_AKEM3_day12_4	Sep_2	t4	EpiAlveolar	neb	4_till_6	Akemi Waterproof Polymer	AKEM3	1.6	µg/cm2	daily	12	day	4
t4_neb_AKEM4_day12_2	Sep_2	t4	EpiAlveolar	neb	4_till_6	Akemi Waterproof Polymer	AKEM4	8	µg/cm2	daily	12	day	2
t4_neb_AKEM4_day12_3	Sep_2	t4	EpiAlveolar	neb	4_till_6	Akemi Waterproof Polymer	AKEM4	8	µg/cm2	daily	12	day	3
t4_neb_AKEM4_day12_4	Sep_1	t4	EpiAlveolar	neb	4_till_6	Akemi Waterproof Polymer	AKEM4	8	µg/cm2	daily	12	day	4
t4_neb_AKEM4_day12_5	Sep_2	t4	EpiAlveolar	neb	4_till_6	Akemi Waterproof Polymer	AKEM4	8	µg/cm2	daily	12	day	5
t4_neb_AKEM4_day8_1	Sep_1	t4	EpiAlveolar	neb	4_till_6	Akemi Waterproof Polymer	AKEM4	8	µg/cm2	daily	8	day	1
t4_neb_AKEM4_day8_2	Sep_1	t4	EpiAlveolar	neb	4_till_6	Akemi Waterproof Polymer	AKEM4	8	µg/cm2	daily	8	day	2
t4_neb_AKEM4_day8_5	Sep_2	t4	EpiAlveolar	neb	4_till_6	Akemi Waterproof Polymer	AKEM4	8	µg/cm2	daily	8	day	5
t4_neb_ctrl4_day8_5	Sep_2	t4	EpiAlveolar	neb	4_till_6	vehicle control	ctrl	0	µg/cm2	daily	8	day	5
