# Supplementary material for: Evaluation of a non-animal toolbox informed by adverse outcome pathways for human inhalation safety
Source: Front Toxicol. 2025 Feb 21;7:1426132. doi: 10.3389/ftox.2025.1426132 (PMC11885506; doi:10.3389/ftox.2025.1426132)
Supplement: Supplementary file 5 [file DataSheet5.xlsx]

## Sheet: Biological_Associations
pathway	LV index	AUC	p-value	FDR
REACTOME_CONDENSATION_OF_PROMETAPHASE_CHROMOSOMES	43	0.999965	0.00387033	0.0105093
REACTOME_NUCLEOTIDE_BIOSYNTHESIS	141	0.998673	0.00239316	0.00691252
REACTOME_EUKARYOTIC_TRANSLATION_ELONGATION	131	0.99854	9.62802e-16	3.67385e-14
REACTOME_EUKARYOTIC_TRANSLATION_ELONGATION	81	0.998109	8.6751e-17	3.9309e-15
REACTOME_CHEMOKINE_RECEPTORS_BIND_CHEMOKINES	33	0.997093	4.46212e-05	0.000237431
REACTOME_CRISTAE_FORMATION	81	0.992677	4.85384e-06	3.45003e-05
REACTOME_COMPLEX_I_BIOGENESIS	81	0.992283	2.07167e-10	3.19567e-09
REACTOME_ACTIVATION_OF_THE_MRNA_UPON_BINDING_OF_THE_CAP_BINDING_COMPLEX_AND_EIFS_AND_SUBSEQUENT_BINDING_TO_43S	131	0.987852	1.96185e-10	3.09205e-09
HALLMARK_MYC_TARGETS_V2	141	0.984321	6.74569e-11	1.22266e-09
REACTOME_FORMATION_OF_THE_CORNIFIED_ENVELOPE	2	0.841119	7.11552e-06	4.63383e-05
HALLMARK_INTERFERON_ALPHA_RESPONSE	21	0.981622	1.93147e-15	7.00159e-14
REACTOME_TRNA_AMINOACYLATION	141	0.980496	2.75164e-08	2.73279e-07
REACTOME_CHOLESTEROL_BIOSYNTHESIS	28	0.978445	0.000133624	0.000583597
REACTOME_RESOLUTION_OF_D_LOOP_STRUCTURES	43	0.977151	5.3773e-06	3.7486e-05
REACTOME_G1_S_SPECIFIC_TRANSCRIPTION	43	0.970399	3.72761e-05	0.000203197
REACTOME_SNRNP_ASSEMBLY	141	0.967917	1.65196e-09	2.1387e-08
REACTOME_SRP_DEPENDENT_COTRANSLATIONAL_PROTEIN_TARGETING_TO_MEMBRANE	131	0.963089	2.34867e-17	1.30983e-15
REACTOME_INTRAFLAGELLAR_TRANSPORT	175	0.962898	9.92523e-08	9.22538e-07
REACTOME_EUKARYOTIC_TRANSLATION_INITIATION	131	0.962009	5.53964e-18	3.34686e-16
HALLMARK_INTERFERON_GAMMA_RESPONSE	21	0.957247	5.25308e-25	1.2695e-22
REACTOME_KERATINIZATION	2	0.816245	2.86211e-05	0.000163388
REACTOME_EUKARYOTIC_TRANSLATION_INITIATION	81	0.952692	1.57231e-18	1.0363e-16
REACTOME_SRP_DEPENDENT_COTRANSLATIONAL_PROTEIN_TARGETING_TO_MEMBRANE	81	0.939566	6.78257e-17	3.50146e-15
REACTOME_RRNA_MODIFICATION_IN_THE_NUCLEUS_AND_CYTOSOL	141	0.935123	8.42119e-10	1.17411e-08
HALLMARK_E2F_TARGETS	43	0.928916	3.76888e-24	6.83109e-22
REACTOME_KERATINIZATION	7	0.928757	7.97258e-09	9.4756e-08
REACTOME_FORMATION_OF_THE_CORNIFIED_ENVELOPE	7	0.916841	1.96456e-08	2.06422e-07
REACTOME_CYTOSOLIC_TRNA_AMINOACYLATION	163	0.919562	0.000325941	0.00129839
REACTOME_RESPIRATORY_ELECTRON_TRANSPORT	81	0.917439	6.00438e-13	1.5011e-11
HALLMARK_TNFA_SIGNALING_VIA_NFKB	10	0.897285	1.01898e-21	9.23451e-20
REACTOME_INTERLEUKIN_10_SIGNALING	10	0.803961	0.00189659	0.00572927
REACTOME_CARBOXYTERMINAL_POST_TRANSLATIONAL_MODIFICATIONS_OF_TUBULIN	175	0.908695	8.85135e-05	0.000413623
REACTOME_IRE1ALPHA_ACTIVATES_CHAPERONES	90	0.906764	4.1924e-06	3.0094e-05
REACTOME_FATTY_ACYL_COA_BIOSYNTHESIS	28	0.906729	7.38905e-05	0.000361964
HALLMARK_INFLAMMATORY_RESPONSE	10	0.766441	4.19455e-09	5.21797e-08
REACTOME_ACTIVATION_OF_THE_PRE_REPLICATIVE_COMPLEX	43	0.897902	0.000121094	0.000541932
HALLMARK_UV_RESPONSE_DN	20	0.719943	3.7745e-06	2.76415e-05
REACTOME_CRISTAE_FORMATION	163	0.896383	0.000158754	0.000681047
REACTOME_COMPLEMENT_CASCADE	128	0.894736	0.00010126	0.000464643
REACTOME_RRNA_PROCESSING	141	0.894076	1.34369e-23	1.62362e-21
REACTOME_THE_CITRIC_ACID_TCA_CYCLE_AND_RESPIRATORY_ELECTRON_TRANSPORT	81	0.891444	1.2056e-18	8.88466e-17
REACTOME_INTERFERON_ALPHA_BETA_SIGNALING	6	0.890339	1.006e-06	8.10392e-06
REACTOME_INTERFERON_ALPHA_BETA_SIGNALING	21	0.889121	2.02306e-06	1.56034e-05
REACTOME_MITOCHONDRIAL_TRANSLATION	81	0.888341	1.92706e-11	3.77599e-10
HALLMARK_HYPOXIA	17	0.887147	1.22547e-18	8.88466e-17
REACTOME_TRNA_PROCESSING	141	0.88303	1.16909e-12	2.73416e-11
REACTOME_TRANSLATION	81	0.882591	3.441e-31	1.24736e-28
REACTOME_TRNA_AMINOACYLATION	163	0.882422	5.58399e-06	3.85561e-05
REACTOME_RESPIRATORY_ELECTRON_TRANSPORT_ATP_SYNTHESIS_BY_CHEMIOSMOTIC_COUPLING_AND_HEAT_PRODUCTION_BY_UNCOUPLING_PROTEINS	81	0.881982	3.3312e-13	8.62543e-12
REACTOME_SURFACTANT_METABOLISM	128	0.871867	0.00212802	0.00629719
REACTOME_INTRAFLAGELLAR_TRANSPORT	171	0.867996	1.90248e-05	0.000113057
REACTOME_SIRT1_NEGATIVELY_REGULATES_RRNA_EXPRESSION	168	0.861092	0.000411181	0.00158549
REACTOME_INTERLEUKIN_10_SIGNALING	33	0.860911	0.000247349	0.00100908
REACTOME_SIGNALING_BY_BMP	147	0.860223	0.00100322	0.00339876
REACTOME_TRNA_MODIFICATION_IN_THE_NUCLEUS_AND_CYTOSOL	141	0.859965	2.33769e-05	0.000135586
REACTOME_CHROMOSOME_MAINTENANCE	43	0.85864	1.22762e-10	2.11911e-09
REACTOME_SYNTHESIS_OF_DNA	43	0.854439	7.97016e-11	1.40936e-09
REACTOME_MITOCHONDRIAL_TRANSLATION	141	0.851088	1.32451e-09	1.77827e-08
REACTOME_EXTRACELLULAR_MATRIX_ORGANIZATION	30	0.707551	9.08457e-09	1.04545e-07
REACTOME_RESOLUTION_OF_D_LOOP_STRUCTURES_THROUGH_SYNTHESIS_DEPENDENT_STRAND_ANNEALING_SDSA	43	0.849613	0.00161889	0.00497329
REACTOME_PRC2_METHYLATES_HISTONES_AND_DNA	37	0.733991	0.0112376	0.0258154
HALLMARK_E2F_TARGETS	39	0.783596	1.73002e-11	3.48406e-10
HALLMARK_EPITHELIAL_MESENCHYMAL_TRANSITION	10	0.680097	6.31921e-06	4.24206e-05
REACTOME_MITOTIC_SPINDLE_CHECKPOINT	43	0.833913	4.24635e-09	5.21797e-08
REACTOME_UNFOLDED_PROTEIN_RESPONSE_UPR	39	0.779012	8.22743e-06	5.27866e-05
REACTOME_TRANSLATION	141	0.831936	8.53014e-24	1.23687e-21
HALLMARK_EPITHELIAL_MESENCHYMAL_TRANSITION	16	0.662882	7.67224e-05	0.000373314
REACTOME_MITOTIC_SPINDLE_CHECKPOINT	39	0.75741	5.00479e-06	3.52279e-05
HALLMARK_INTERFERON_ALPHA_RESPONSE	6	0.82457	2.60396e-08	2.62204e-07
REACTOME_DEPOSITION_OF_NEW_CENPA_CONTAINING_NUCLEOSOMES_AT_THE_CENTROMERE	43	0.823006	0.00013172	0.000578768
REACTOME_DISEASES_OF_DNA_REPAIR	43	0.821704	0.00150067	0.0047099
REACTOME_HOMOLOGOUS_DNA_PAIRING_AND_STRAND_EXCHANGE	39	0.734749	0.0064269	0.0161229
REACTOME_NUCLEAR_ENVELOPE_BREAKDOWN	43	0.817343	7.89542e-05	0.000379207
REACTOME_MITOCHONDRIAL_TRANSLATION	12	0.816384	1.31493e-07	1.17695e-06
HALLMARK_EPITHELIAL_MESENCHYMAL_TRANSITION	39	0.834241	2.90714e-15	1.00366e-13
REACTOME_KERATINIZATION	62	0.782899	8.87854e-05	0.000413623
HALLMARK_INTERFERON_GAMMA_RESPONSE	6	0.812783	2.70657e-13	7.26764e-12
REACTOME_ABC_TRANSPORTER_DISORDERS	12	0.811384	3.92412e-06	2.84499e-05
REACTOME_FORMATION_OF_THE_CORNIFIED_ENVELOPE	62	0.73833	0.000793044	0.00279105
REACTOME_S_PHASE	43	0.807038	6.362e-11	1.18268e-09
REACTOME_COLLAGEN_FORMATION	62	0.702555	0.00134647	0.00433863
REACTOME_COLLAGEN_CHAIN_TRIMERIZATION	76	0.982994	1.6823e-06	1.32572e-05
HALLMARK_MYC_TARGETS_V1	141	0.80081	3.25166e-14	9.82273e-13
HALLMARK_PROTEIN_SECRETION	147	0.800615	2.337e-08	2.42047e-07
REACTOME_ECM_PROTEOGLYCANS	76	0.923376	1.75489e-08	1.87102e-07
REACTOME_HEME_SIGNALING	6	0.796987	0.000609547	0.00224326
REACTOME_METABOLISM_OF_RNA	141	0.792744	2.38301e-40	1.72768e-37
REACTOME_DEFECTIVE_CFTR_CAUSES_CYSTIC_FIBROSIS	81	0.791917	5.0889e-05	0.000263532
REACTOME_RESOLUTION_OF_SISTER_CHROMATID_COHESION	43	0.791502	1.33629e-07	1.18148e-06
REACTOME_COLLAGEN_BIOSYNTHESIS_AND_MODIFYING_ENZYMES	76	0.903201	7.54748e-08	7.29589e-07
HALLMARK_TNFA_SIGNALING_VIA_NFKB	6	0.788862	3.82142e-12	8.30236e-11
REACTOME_SMOOTH_MUSCLE_CONTRACTION	76	0.835019	0.000633342	0.00229587
REACTOME_CIRCADIAN_CLOCK	6	0.788001	3.20505e-05	0.000178743
REACTOME_COLLAGEN_DEGRADATION	16	0.786924	0.000361785	0.00141832
HALLMARK_MYC_TARGETS_V1	163	0.786225	2.16796e-13	6.28709e-12
HALLMARK_OXIDATIVE_PHOSPHORYLATION	81	0.783638	6.30918e-13	1.52472e-11
REACTOME_MET_ACTIVATES_PTK2_SIGNALING	76	0.81095	0.00315269	0.00872405
REACTOME_O_GLYCOSYLATION_OF_TSR_DOMAIN_CONTAINING_PROTEINS	76	0.798772	0.00433893	0.0116941
REACTOME_ASSEMBLY_OF_COLLAGEN_FIBRILS_AND_OTHER_MULTIMERIC_STRUCTURES	76	0.788312	8.65912e-05	0.000413017
REACTOME_MRNA_SPLICING_MINOR_PATHWAY	12	0.782741	0.00030088	0.00121188
REACTOME_APC_C_CDH1_MEDIATED_DEGRADATION_OF_CDC20_AND_OTHER_APC_C_CDH1_TARGETED_PROTEINS_IN_LATE_MITOSIS_EARLY_G1	81	0.779568	1.34381e-05	8.32706e-05
REACTOME_EXTRACELLULAR_MATRIX_ORGANIZATION	76	0.75522	1.25575e-12	2.84507e-11
REACTOME_SMOOTH_MUSCLE_CONTRACTION	54	0.77539	0.00585852	0.0148813
HALLMARK_SPERMATOGENESIS	175	0.771011	8.36935e-06	5.32261e-05
REACTOME_DEFECTIVE_CFTR_CAUSES_CYSTIC_FIBROSIS	12	0.770461	0.000288957	0.00117036
HALLMARK_EPITHELIAL_MESENCHYMAL_TRANSITION	76	0.827768	5.04995e-16	2.03401e-14
HALLMARK_TNFA_SIGNALING_VIA_NFKB	38	0.766251	1.93541e-10	3.09205e-09
REACTOME_KERATINIZATION	80	0.851037	2.94572e-06	2.2017e-05
REACTOME_COLLAGEN_DEGRADATION	80	0.832434	4.48663e-05	0.000237431
REACTOME_TRANSLATION	131	0.764591	6.37927e-15	2.10226e-13
REACTOME_COMPLEMENT_CASCADE	110	0.764544	0.00693018	0.0172335
HALLMARK_TNFA_SIGNALING_VIA_NFKB	21	0.762785	6.80572e-10	9.86829e-09
REACTOME_METABOLISM_OF_STEROIDS	28	0.762595	4.88929e-07	4.12179e-06
REACTOME_TNFR2_NON_CANONICAL_NF_KB_PATHWAY	12	0.762592	1.64091e-05	9.91385e-05
REACTOME_METABOLISM_OF_AMINO_ACIDS_AND_DERIVATIVES	81	0.762155	7.24439e-17	3.50146e-15
REACTOME_GLYCOLYSIS	163	0.761889	0.000114809	0.000520229
REACTOME_SYNTHESIS_OF_DNA	163	0.761811	1.74293e-07	1.50432e-06
REACTOME_RNA_POLYMERASE_I_TRANSCRIPTION_INITIATION	141	0.761236	0.000863298	0.00298053
REACTOME_MITOCHONDRIAL_PROTEIN_IMPORT	141	0.761172	0.000148926	0.000646536
REACTOME_ROS_AND_RNS_PRODUCTION_IN_PHAGOCYTES	11	0.759741	0.0136157	0.0295551
HALLMARK_MYC_TARGETS_V1	119	0.759352	3.47165e-10	5.13662e-09
REACTOME_ASSEMBLY_OF_COLLAGEN_FIBRILS_AND_OTHER_MULTIMERIC_STRUCTURES	80	0.820904	3.66344e-05	0.000201212
HALLMARK_G2M_CHECKPOINT	43	0.756615	1.35125e-09	1.78119e-08
REACTOME_REGULATION_OF_TLR_BY_ENDOGENOUS_LIGAND	128	0.755962	0.0441797	0.0757217
REACTOME_COLLAGEN_FORMATION	80	0.815148	2.72437e-06	2.05747e-05
REACTOME_CYCLIN_A_B1_B2_ASSOCIATED_EVENTS_DURING_G2_M_TRANSITION	43	0.753457	0.0164035	0.034174
HALLMARK_OXIDATIVE_PHOSPHORYLATION	119	0.751723	1.0718e-09	1.46614e-08
REACTOME_DECTIN_1_MEDIATED_NONCANONICAL_NF_KB_SIGNALING	119	0.748959	0.000502608	0.00188803
REACTOME_INSULIN_PROCESSING	147	0.747151	0.0170144	0.0351436
REACTOME_ASSEMBLY_OF_THE_ORC_COMPLEX_AT_THE_ORIGIN_OF_REPLICATION	168	0.745184	0.00707536	0.0174477
REACTOME_ECM_PROTEOGLYCANS	54	0.743923	0.0012538	0.00407625
REACTOME_ANCHORING_OF_THE_BASAL_BODY_TO_THE_PLASMA_MEMBRANE	175	0.74357	3.52355e-05	0.000195005
REACTOME_CRISTAE_FORMATION	119	0.742189	0.0194049	0.0388635
REACTOME_EUKARYOTIC_TRANSLATION_ELONGATION	80	0.765418	2.29116e-05	0.000133959
REACTOME_POLO_LIKE_KINASE_MEDIATED_EVENTS	43	0.74182	0.0573336	0.0929285
REACTOME_FORMATION_OF_THE_CORNIFIED_ENVELOPE	80	0.741845	0.00090029	0.00309341
REACTOME_COLLAGEN_CHAIN_TRIMERIZATION	54	0.740178	0.0139602	0.0299891
REACTOME_EXTRACELLULAR_MATRIX_ORGANIZATION	80	0.741747	1.54491e-10	2.5456e-09
REACTOME_ATF6_ATF6_ALPHA_ACTIVATES_CHAPERONES	100	0.954668	0.00880688	0.020798
REACTOME_DEGRADATION_OF_AXIN	12	0.735284	0.00215117	0.00633983
REACTOME_MATURATION_OF_SARS_COV_2_SPIKE_PROTEIN	100	0.914745	0.000309601	0.00124012
REACTOME_COLLAGEN_FORMATION	100	0.825808	1.6172e-06	1.28843e-05
REACTOME_MITOCHONDRIAL_TRANSLATION	119	0.733578	7.89797e-05	0.000379207
REACTOME_CIRCADIAN_CLOCK	38	0.733463	0.000653024	0.00235544
REACTOME_BINDING_AND_UPTAKE_OF_LIGANDS_BY_SCAVENGER_RECEPTORS	100	0.789865	0.0083703	0.0199621
HALLMARK_MYC_TARGETS_V1	131	0.732165	1.07341e-08	1.21597e-07
REACTOME_FORMATION_OF_THE_CORNIFIED_ENVELOPE	18	0.728715	0.00114663	0.00379592
REACTOME_TRANSLATION	12	0.726334	3.05903e-11	5.83631e-10
REACTOME_THE_CITRIC_ACID_TCA_CYCLE_AND_RESPIRATORY_ELECTRON_TRANSPORT	119	0.72629	7.9151e-07	6.59592e-06
REACTOME_AMINO_ACIDS_REGULATE_MTORC1	11	0.725262	0.00338653	0.00926505
REACTOME_TRANSLATION	163	0.723827	3.89352e-12	8.30236e-11
REACTOME_RRNA_PROCESSING	81	0.723285	7.5627e-09	9.13826e-08
HALLMARK_INTERFERON_ALPHA_RESPONSE	78	0.722646	0.000194468	0.000814968
REACTOME_PROCESSING_OF_CAPPED_INTRON_CONTAINING_PRE_MRNA	55	0.72179	8.32734e-09	9.73762e-08
REACTOME_RESPIRATORY_ELECTRON_TRANSPORT_ATP_SYNTHESIS_BY_CHEMIOSMOTIC_COUPLING_AND_HEAT_PRODUCTION_BY_UNCOUPLING_PROTEINS	55	0.72037	6.1229e-05	0.000310427
REACTOME_SYNTHESIS_OF_ACTIVE_UBIQUITIN_ROLES_OF_E1_AND_E2_ENZYMES	55	0.720228	0.0224177	0.0435732
REACTOME_INTEGRIN_CELL_SURFACE_INTERACTIONS	100	0.783307	4.59586e-05	0.000241449
REACTOME_MITOCHONDRIAL_PROTEIN_IMPORT	81	0.719866	0.00111642	0.00372997
REACTOME_CILIUM_ASSEMBLY	175	0.719709	2.88127e-07	2.45755e-06
REACTOME_TRANSLATION	119	0.719482	1.45185e-10	2.44789e-09
REACTOME_KERATAN_SULFATE_KERATIN_METABOLISM	133	0.719067	0.0350443	0.0633594
REACTOME_REGULATION_OF_TP53_ACTIVITY_THROUGH_ACETYLATION	90	0.717929	0.0256355	0.0487969
HALLMARK_P53_PATHWAY	168	0.716243	1.70227e-07	1.48692e-06
REACTOME_THE_CITRIC_ACID_TCA_CYCLE_AND_RESPIRATORY_ELECTRON_TRANSPORT	128	0.715753	2.00311e-06	1.56034e-05
REACTOME_NICOTINATE_METABOLISM	21	0.715566	0.035467	0.0636475
REACTOME_PRC2_METHYLATES_HISTONES_AND_DNA	168	0.713118	0.0164847	0.0342447
REACTOME_METABOLISM_OF_RNA	81	0.711228	3.86769e-22	4.00583e-20
REACTOME_MRNA_SPLICING	55	0.710859	9.53496e-07	7.85551e-06
REACTOME_METABOLISM_OF_AMINO_ACIDS_AND_DERIVATIVES	163	0.708322	1.56823e-11	3.24847e-10
REACTOME_GLYCOSPHINGOLIPID_METABOLISM	100	0.765403	0.00477623	0.0126378
HALLMARK_PROTEIN_SECRETION	163	0.706723	0.000185113	0.000784835
REACTOME_IRON_UPTAKE_AND_TRANSPORT	11	0.705504	0.00674836	0.0168709
HALLMARK_OXIDATIVE_PHOSPHORYLATION	163	0.70384	1.2319e-07	1.11641e-06
REACTOME_MITOCHONDRIAL_PROTEIN_IMPORT	55	0.70302	0.00446423	0.011943
REACTOME_EXTRACELLULAR_MATRIX_ORGANIZATION	100	0.739991	3.03924e-10	4.59052e-09
HALLMARK_INTERFERON_GAMMA_RESPONSE	78	0.699905	5.89117e-06	3.99168e-05
REACTOME_THE_CITRIC_ACID_TCA_CYCLE_AND_RESPIRATORY_ELECTRON_TRANSPORT	163	0.699215	3.40645e-06	2.52008e-05
HALLMARK_UV_RESPONSE_DN	38	0.698564	3.03935e-05	0.000170816
REACTOME_RRNA_PROCESSING	119	0.697643	9.66131e-07	7.87017e-06
REACTOME_DEFECTIVE_CFTR_CAUSES_CYSTIC_FIBROSIS	163	0.697063	0.0039718	0.0107446
REACTOME_PROCESSING_OF_CAPPED_INTRON_CONTAINING_PRE_MRNA	163	0.696152	2.51894e-08	2.57216e-07
REACTOME_RIPK1_MEDIATED_REGULATED_NECROSIS	21	0.694821	0.0513296	0.0847753
REACTOME_HEDGEHOG_ON_STATE	12	0.694451	0.00142406	0.00452827
REACTOME_S_PHASE	163	0.694093	5.84016e-06	3.99168e-05
REACTOME_RESOLUTION_OF_SISTER_CHROMATID_COHESION	39	0.692476	0.000361917	0.00141832
REACTOME_FORMATION_OF_TC_NER_PRE_INCISION_COMPLEX	119	0.691762	0.0103589	0.0240713
REACTOME_SYNTHESIS_OF_DNA	119	0.6916	0.000230368	0.00095499
REACTOME_ACTIVATION_OF_GENE_EXPRESSION_BY_SREBF_SREBP	28	0.689733	0.0204743	0.040557
HALLMARK_GLYCOLYSIS	17	0.689661	7.15847e-06	4.63383e-05
REACTOME_SNRNP_ASSEMBLY	4	0.689397	0.0116482	0.0265564
REACTOME_S_PHASE	119	0.689215	2.98566e-05	0.000169109
REACTOME_EUKARYOTIC_TRANSLATION_INITIATION	80	0.687346	0.000410387	0.00158549
REACTOME_DEPOSITION_OF_NEW_CENPA_CONTAINING_NUCLEOSOMES_AT_THE_CENTROMERE	175	0.686598	0.0180157	0.0366892
REACTOME_BIOSYNTHESIS_OF_THE_N_GLYCAN_PRECURSOR_DOLICHOL_LIPID_LINKED_OLIGOSACCHARIDE_LLO_AND_TRANSFER_TO_A_NASCENT_PROTEIN	8	0.686278	0.00245342	0.00705845
REACTOME_O_LINKED_GLYCOSYLATION	18	0.685713	0.00160651	0.00495625
REACTOME_MRNA_SPLICING_MINOR_PATHWAY	81	0.684929	0.0094411	0.0221515
REACTOME_MEIOSIS	168	0.684654	0.00449799	0.0119452
HALLMARK_OXIDATIVE_PHOSPHORYLATION	141	0.682418	2.70456e-06	2.05747e-05
REACTOME_PEROXISOMAL_PROTEIN_IMPORT	119	0.681826	0.0107204	0.0247525
REACTOME_DISEASES_OF_DNA_REPAIR	39	0.681296	0.0480491	0.0808251
HALLMARK_EPITHELIAL_MESENCHYMAL_TRANSITION	17	0.552697	0.10787	0.159609
REACTOME_NUCLEAR_EVENTS_KINASE_AND_TRANSCRIPTION_FACTOR_ACTIVATION	6	0.679479	0.0144349	0.0307144
REACTOME_THE_CITRIC_ACID_TCA_CYCLE_AND_RESPIRATORY_ELECTRON_TRANSPORT	55	0.67897	0.000107181	0.000488716
REACTOME_UNFOLDED_PROTEIN_RESPONSE_UPR	10	0.678957	0.00206958	0.00617469
REACTOME_G_ALPHA_I_SIGNALLING_EVENTS	10	0.678576	7.27437e-05	0.00035877
REACTOME_METABOLISM_OF_RNA	55	0.678253	2.87786e-14	9.07153e-13
REACTOME_REGULATION_OF_MECP2_EXPRESSION_AND_ACTIVITY	3	0.678032	0.0675346	0.10644
REACTOME_METABOLISM_OF_RNA	163	0.677802	1.4532e-16	6.19747e-15
REACTOME_METABOLISM_OF_NUCLEOTIDES	141	0.677771	0.00169537	0.00516447
REACTOME_INTERFERON_SIGNALING	21	0.677285	5.4782e-05	0.000279697
REACTOME_EPIGENETIC_REGULATION_OF_GENE_EXPRESSION	119	0.677098	0.000772106	0.00273062
HALLMARK_EPITHELIAL_MESENCHYMAL_TRANSITION	20	0.555695	0.0904212	0.137433
REACTOME_RESPIRATORY_ELECTRON_TRANSPORT_ATP_SYNTHESIS_BY_CHEMIOSMOTIC_COUPLING_AND_HEAT_PRODUCTION_BY_UNCOUPLING_PROTEINS	119	0.676058	0.000821673	0.00287784
HALLMARK_HYPOXIA	151	0.67531	5.18006e-05	0.000266351
REACTOME_PRE_NOTCH_EXPRESSION_AND_PROCESSING	168	0.674884	0.00522342	0.013512
HALLMARK_EPITHELIAL_MESENCHYMAL_TRANSITION	30	0.674109	1.25118e-05	7.88785e-05
HALLMARK_PROTEIN_SECRETION	119	0.673809	0.00246623	0.00706725
HALLMARK_OXIDATIVE_PHOSPHORYLATION	12	0.673273	1.68846e-05	0.000101168
REACTOME_METABOLISM_OF_AMINO_ACIDS_AND_DERIVATIVES	12	0.672622	9.82998e-08	9.22538e-07
REACTOME_METABOLISM_OF_AMINO_ACIDS_AND_DERIVATIVES	131	0.672089	8.54745e-08	8.15382e-07
REACTOME_CELLULAR_RESPONSE_TO_HYPOXIA	81	0.671064	0.00509579	0.0132417
REACTOME_NICOTINAMIDE_SALVAGING	21	0.670995	0.133567	0.18977
REACTOME_CELL_CELL_COMMUNICATION	7	0.670001	0.00152269	0.00475841
HALLMARK_MYC_TARGETS_V1	15	0.669294	2.69806e-05	0.000155245
REACTOME_BIOLOGICAL_OXIDATIONS	106	0.66891	0.000372839	0.00145327
REACTOME_CHROMATIN_MODIFYING_ENZYMES	156	0.667615	7.13083e-06	4.63383e-05
REACTOME_METABOLISM_OF_RNA	119	0.667493	2.2604e-13	6.30304e-12
HALLMARK_ANDROGEN_RESPONSE	28	0.666154	0.00291348	0.00812413
HALLMARK_CHOLESTEROL_HOMEOSTASIS	28	0.664452	0.011972	0.0269556
HALLMARK_OXIDATIVE_PHOSPHORYLATION	55	0.66403	7.13871e-05	0.000356936
HALLMARK_HYPOXIA	62	0.663158	9.15467e-05	0.000422747
HALLMARK_UV_RESPONSE_DN	145	0.663063	0.000529754	0.00197448
HALLMARK_EPITHELIAL_MESENCHYMAL_TRANSITION	37	0.474956	0.717696	0.748675
REACTOME_CHROMATIN_MODIFYING_ENZYMES	79	0.662345	1.28687e-05	8.04292e-05
HALLMARK_TNFA_SIGNALING_VIA_NFKB	7	0.66221	7.22454e-05	0.000358753
REACTOME_COMPLEX_I_BIOGENESIS	12	0.661531	0.0249862	0.0479233
REACTOME_SYNTHESIS_OF_DNA	81	0.661525	0.000942003	0.00320635
REACTOME_GLYCOLYSIS	17	0.66141	0.0176289	0.0361043
REACTOME_EXTRACELLULAR_MATRIX_ORGANIZATION	10	0.660583	6.46121e-06	4.29759e-05
REACTOME_RAC3_GTPASE_CYCLE	95	0.659857	0.00694779	0.0172335
HALLMARK_TNFA_SIGNALING_VIA_NFKB	55	0.65973	0.000128013	0.000565909
REACTOME_EXTRACELLULAR_MATRIX_ORGANIZATION	39	0.659536	1.47826e-05	9.08252e-05
REACTOME_TNFR2_NON_CANONICAL_NF_KB_PATHWAY	10	0.659493	0.00530192	0.0136308
REACTOME_RRNA_PROCESSING	131	0.659445	4.8956e-05	0.000255346
REACTOME_HATS_ACETYLATE_HISTONES	119	0.658821	0.0033863	0.00926505
REACTOME_MUSCLE_CONTRACTION	80	0.65823	0.00285456	0.00799056
REACTOME_CELL_CELL_COMMUNICATION	62	0.657937	0.00282164	0.00792904
REACTOME_REPRODUCTION	168	0.657682	0.00854965	0.0203229
REACTOME_SPHINGOLIPID_METABOLISM	29	0.657468	0.0077494	0.0187277
REACTOME_RUNX1_INTERACTS_WITH_CO_FACTORS_WHOSE_PRECISE_EFFECT_ON_RUNX1_TARGETS_IS_NOT_KNOWN	147	0.656881	0.0375594	0.0665784
REACTOME_GENE_SILENCING_BY_RNA	168	0.656651	0.00492336	0.0129327
REACTOME_ACTIVATION_OF_MATRIX_METALLOPROTEINASES	16	0.656398	0.121866	0.175652
REACTOME_SYNTHESIS_OF_DNA	12	0.655535	0.00211427	0.00628217
REACTOME_CHROMOSOME_MAINTENANCE	119	0.655007	0.00278951	0.00786923
REACTOME_FORMATION_OF_THE_CORNIFIED_ENVELOPE	10	0.653986	0.0190641	0.0384999
REACTOME_O_LINKED_GLYCOSYLATION	76	0.653804	0.0063865	0.0160771
REACTOME_CELL_CELL_COMMUNICATION	80	0.653125	0.00448199	0.0119452
HALLMARK_P53_PATHWAY	111	0.732166	1.72561e-08	1.86726e-07
REACTOME_SYNTHESIS_OF_ACTIVE_UBIQUITIN_ROLES_OF_E1_AND_E2_ENZYMES	147	0.650853	0.0565507	0.0919266
HALLMARK_TNFA_SIGNALING_VIA_NFKB	36	0.650525	0.000121907	0.000542223
REACTOME_MRNA_SPLICING	81	0.650509	0.00012082	0.000541932
REACTOME_EXTRACELLULAR_MATRIX_ORGANIZATION	54	0.649986	4.48585e-05	0.000237431
HALLMARK_PROTEIN_SECRETION	29	0.649746	0.0073186	0.0178653
REACTOME_INTEGRIN_CELL_SURFACE_INTERACTIONS	64	0.649443	0.0160737	0.033778
REACTOME_GPCR_LIGAND_BINDING	127	0.649328	0.000684618	0.00245717
REACTOME_INTEGRIN_CELL_SURFACE_INTERACTIONS	133	0.649265	0.019484	0.0389143
REACTOME_INTEGRATION_OF_ENERGY_METABOLISM	90	0.648583	0.0178404	0.0364346
REACTOME_INTERFERON_ALPHA_BETA_SIGNALING	78	0.648443	0.0430335	0.0742841
REACTOME_CHROMOSOME_MAINTENANCE	39	0.646744	0.00497741	0.0130275
REACTOME_O_LINKED_GLYCOSYLATION	100	0.645936	0.0132123	0.0289394
HALLMARK_KRAS_SIGNALING_UP	133	0.645765	0.00116036	0.0038239
REACTOME_METABOLISM_OF_NUCLEOTIDES	43	0.645307	0.0120573	0.0270636
REACTOME_PROTEIN_FOLDING	163	0.64509	0.0112519	0.0258154
REACTOME_AUTOPHAGY	163	0.644869	0.00112589	0.00374437
REACTOME_O_LINKED_GLYCOSYLATION_OF_MUCINS	18	0.644641	0.0391459	0.0688854
REACTOME_RAC3_GTPASE_CYCLE	4	0.644249	0.0144463	0.0307144
REACTOME_MEIOSIS	37	0.64383	0.0236626	0.0456261
REACTOME_CELL_CELL_COMMUNICATION	56	0.641895	0.00621608	0.0157026
REACTOME_MRNA_SPLICING	15	0.640874	0.000531066	0.00197448
HALLMARK_TNFA_SIGNALING_VIA_NFKB	33	0.640401	0.000329242	0.00130437
REACTOME_RESPIRATORY_ELECTRON_TRANSPORT	55	0.640364	0.0134294	0.0292382
REACTOME_EXTRACELLULAR_MATRIX_ORGANIZATION	133	0.639688	0.000153272	0.000661442
REACTOME_REPRODUCTION	112	0.639212	0.0181105	0.0367789
HALLMARK_MYC_TARGETS_V1	81	0.639113	0.000247747	0.00100908
REACTOME_METABOLISM_OF_AMINO_ACIDS_AND_DERIVATIVES	119	0.639089	1.54774e-05	9.42951e-05
HALLMARK_GLYCOLYSIS	100	0.638692	0.000936228	0.00320172
HALLMARK_UV_RESPONSE_DN	6	0.637917	0.00249539	0.00712268
REACTOME_PROCESSING_OF_CAPPED_INTRON_CONTAINING_PRE_MRNA	142	0.6365	0.000179249	0.000764446
HALLMARK_UV_RESPONSE_DN	146	0.635813	0.00231481	0.00671295
HALLMARK_TNFA_SIGNALING_VIA_NFKB	156	0.635564	0.000625745	0.00229124
HALLMARK_MYC_TARGETS_V1	55	0.63541	0.000844256	0.00294272
REACTOME_ORGANELLE_BIOGENESIS_AND_MAINTENANCE	175	0.635195	8.90003e-05	0.000413623
HALLMARK_G2M_CHECKPOINT	141	0.634837	0.000450817	0.00172022
HALLMARK_EPITHELIAL_MESENCHYMAL_TRANSITION	54	0.676403	1.96733e-05	0.00011596
HALLMARK_TNFA_SIGNALING_VIA_NFKB	25	0.634054	0.000698537	0.00248255
HALLMARK_P53_PATHWAY	90	0.633176	0.00121326	0.00396221
REACTOME_METABOLISM_OF_RNA	142	0.632959	4.22301e-09	5.21797e-08
REACTOME_EXTRACELLULAR_MATRIX_ORGANIZATION	62	0.632836	0.000191547	0.000807391
HALLMARK_KRAS_SIGNALING_UP	56	0.632436	0.00199671	0.00598187
REACTOME_BIOLOGICAL_OXIDATIONS	128	0.631735	0.00322567	0.00889207
REACTOME_SIGNALING_BY_FGFR1_IN_DISEASE	147	0.631555	0.0835112	0.127464
REACTOME_COLLAGEN_DEGRADATION	39	0.631218	0.0600126	0.0962592
REACTOME_THE_CITRIC_ACID_TCA_CYCLE_AND_RESPIRATORY_ELECTRON_TRANSPORT	71	0.630417	0.00380123	0.0103605
HALLMARK_UV_RESPONSE_DN	133	0.6304	0.00539872	0.0138307
REACTOME_CILIUM_ASSEMBLY	171	0.630336	0.00156366	0.00484469
HALLMARK_OXIDATIVE_PHOSPHORYLATION	173	0.630318	0.000697665	0.00248255
REACTOME_FORMATION_OF_TC_NER_PRE_INCISION_COMPLEX	81	0.629315	0.0503087	0.0838479
HALLMARK_ANDROGEN_RESPONSE	4	0.629015	0.0166215	0.0344303
HALLMARK_G2M_CHECKPOINT	39	0.628948	0.00146644	0.00462247
REACTOME_CHROMATIN_MODIFYING_ENZYMES	84	0.628603	0.000629934	0.00229499
REACTOME_METABOLISM_OF_RNA	12	0.628519	1.12396e-08	1.23465e-07
REACTOME_THE_CITRIC_ACID_TCA_CYCLE_AND_RESPIRATORY_ELECTRON_TRANSPORT	12	0.628165	0.00311239	0.00864552
HALLMARK_INTERFERON_GAMMA_RESPONSE	10	0.62816	0.0014135	0.00451449
REACTOME_ASSEMBLY_OF_THE_ORC_COMPLEX_AT_THE_ORIGIN_OF_REPLICATION	37	0.628056	0.105831	0.157551
HALLMARK_OXIDATIVE_PHOSPHORYLATION	128	0.626623	0.00120413	0.00395019
HALLMARK_MYC_TARGETS_V1	12	0.625129	0.00137332	0.00440557
HALLMARK_GLYCOLYSIS	163	0.624816	0.00103731	0.00349792
REACTOME_HEME_SIGNALING	147	0.624691	0.0652417	0.103276
REACTOME_RIPK1_MEDIATED_REGULATED_NECROSIS	10	0.62465	0.13923	0.195623
REACTOME_RESOLUTION_OF_SISTER_CHROMATID_COHESION	4	0.62413	0.0137558	0.02977
HALLMARK_OXIDATIVE_PHOSPHORYLATION	71	0.624085	0.00220276	0.00643953
REACTOME_PARASITE_INFECTION	90	0.623911	0.0762766	0.117411
REACTOME_GLUCONEOGENESIS	17	0.623885	0.148391	0.206098
REACTOME_MITOCHONDRIAL_TRANSLATION	55	0.623865	0.0253884	0.0485663
HALLMARK_OXIDATIVE_PHOSPHORYLATION	26	0.623151	0.00154414	0.00480473
REACTOME_TRNA_PROCESSING_IN_THE_NUCLEUS	119	0.62156	0.0620469	0.0988659
REACTOME_MUSCLE_CONTRACTION	76	0.620985	0.0129461	0.0284421
HALLMARK_INFLAMMATORY_RESPONSE	7	0.620914	0.00523706	0.013512
REACTOME_CHROMOSOME_MAINTENANCE	175	0.620621	0.0170971	0.0352142
HALLMARK_ESTROGEN_RESPONSE_EARLY	96	0.620422	0.0021862	0.00641699
REACTOME_CELL_SURFACE_INTERACTIONS_AT_THE_VASCULAR_WALL	80	0.619459	0.0262187	0.0497606
REACTOME_NUCLEAR_RECEPTOR_TRANSCRIPTION_PATHWAY	6	0.619076	0.0973205	0.146689
HALLMARK_P53_PATHWAY	1	0.618895	0.00251059	0.00713795
REACTOME_DARPP_32_EVENTS	147	0.618857	0.153996	0.213067
REACTOME_PROCESSING_OF_CAPPED_INTRON_CONTAINING_PRE_MRNA	81	0.61882	0.000547746	0.0020261
REACTOME_O_LINKED_GLYCOSYLATION	122	0.61863	0.0330491	0.0606597
REACTOME_O_LINKED_GLYCOSYLATION	62	0.618148	0.0312065	0.057716
HALLMARK_UV_RESPONSE_DN	76	0.617298	0.00742207	0.018057
HALLMARK_ANDROGEN_RESPONSE	116	0.616638	0.0307218	0.0571111
REACTOME_CRMPS_IN_SEMA3A_SIGNALING	133	0.615697	0.272574	0.343681
REACTOME_RUNX1_INTERACTS_WITH_CO_FACTORS_WHOSE_PRECISE_EFFECT_ON_RUNX1_TARGETS_IS_NOT_KNOWN	1	0.615091	0.12462	0.179265
REACTOME_HDR_THROUGH_HOMOLOGOUS_RECOMBINATION_HRR	39	0.615059	0.0676894	0.106453
REACTOME_SPHINGOLIPID_METABOLISM	100	0.614853	0.0450325	0.0770013
HALLMARK_KRAS_SIGNALING_UP	17	0.614366	0.00746724	0.0181062
REACTOME_CELLULAR_RESPONSE_TO_HYPOXIA	12	0.613685	0.0513329	0.0847753
REACTOME_SYNTHESIS_OF_DNA	158	0.613645	0.0212569	0.0417649
REACTOME_PROCESSING_OF_CAPPED_INTRON_CONTAINING_PRE_MRNA	12	0.613523	0.00143345	0.00453821
REACTOME_MITOCHONDRIAL_PROTEIN_IMPORT	163	0.61207	0.0574234	0.0929285
REACTOME_CELL_CELL_COMMUNICATION	30	0.61158	0.0236351	0.0456261
HALLMARK_INFLAMMATORY_RESPONSE	33	0.611414	0.00729725	0.0178653
HALLMARK_TNFA_SIGNALING_VIA_NFKB	62	0.611128	0.0044233	0.0118774
REACTOME_REGULATION_OF_HSF1_MEDIATED_HEAT_SHOCK_RESPONSE	4	0.610543	0.0524826	0.086477
REACTOME_TRANSPORT_OF_BILE_SALTS_AND_ORGANIC_ACIDS_METAL_IONS_AND_AMINE_COMPOUNDS	147	0.610365	0.0672895	0.106285
REACTOME_NEGATIVE_EPIGENETIC_REGULATION_OF_RRNA_EXPRESSION	168	0.609597	0.0542713	0.0890197
REACTOME_KINESINS	43	0.609483	0.121777	0.175652
REACTOME_EXTRACELLULAR_MATRIX_ORGANIZATION	57	0.609164	0.00192521	0.00579161
REACTOME_ANCHORING_OF_THE_BASAL_BODY_TO_THE_PLASMA_MEMBRANE	15	0.609127	0.0344773	0.0625214
HALLMARK_GLYCOLYSIS	80	0.608612	0.0069647	0.0172335
HALLMARK_P53_PATHWAY	6	0.607832	0.00480454	0.0126665
HALLMARK_MYC_TARGETS_V2	12	0.607808	0.0850182	0.129492
HALLMARK_PROTEIN_SECRETION	61	0.607184	0.039553	0.0691435
HALLMARK_ESTROGEN_RESPONSE_EARLY	90	0.606264	0.00920719	0.0216728
REACTOME_EXTRACELLULAR_MATRIX_ORGANIZATION	64	0.606107	0.00224055	0.0065237
REACTOME_REPRODUCTION	37	0.605493	0.0599666	0.0962592
REACTOME_RRNA_PROCESSING	142	0.605152	0.0055808	0.0142468
HALLMARK_HEME_METABOLISM	90	0.604862	0.014005	0.0299891
REACTOME_ACTIVATION_OF_THE_PRE_REPLICATIVE_COMPLEX	39	0.604843	0.16794	0.228436
REACTOME_NUCLEAR_EVENTS_KINASE_AND_TRANSCRIPTION_FACTOR_ACTIVATION	156	0.603851	0.102075	0.152901
REACTOME_MITOTIC_SPINDLE_CHECKPOINT	119	0.603595	0.0351487	0.06339
REACTOME_NUCLEAR_EVENTS_KINASE_AND_TRANSCRIPTION_FACTOR_ACTIVATION	1	0.603465	0.107874	0.159609
HALLMARK_E2F_TARGETS	175	0.60344	0.00783213	0.0188393
REACTOME_RNA_POLYMERASE_II_TRANSCRIPTION	119	0.603383	7.6489e-10	1.08734e-08
REACTOME_THE_CITRIC_ACID_TCA_CYCLE_AND_RESPIRATORY_ELECTRON_TRANSPORT	158	0.603135	0.0163156	0.0340887
REACTOME_METABOLISM_OF_STEROIDS	119	0.603081	0.0271113	0.0513203
REACTOME_CHROMATIN_MODIFYING_ENZYMES	159	0.60279	0.00509481	0.0132417
REACTOME_METABOLISM_OF_WATER_SOLUBLE_VITAMINS_AND_COFACTORS	106	0.602712	0.0369979	0.0660678
REACTOME_GPCR_LIGAND_BINDING	94	0.60217	0.0119628	0.0269556
HALLMARK_HYPOXIA	55	0.602169	0.0114028	0.0260789
HALLMARK_HEME_METABOLISM	116	0.60202	0.0155846	0.0329411
HALLMARK_KRAS_SIGNALING_DN	106	0.601992	0.0380232	0.0672362
HALLMARK_ANDROGEN_RESPONSE	147	0.601843	0.0285614	0.0536452
REACTOME_PRE_NOTCH_EXPRESSION_AND_PROCESSING	100	0.601604	0.0732538	0.113481
HALLMARK_EPITHELIAL_MESENCHYMAL_TRANSITION	56	0.496733	0.531256	0.593468
HALLMARK_KRAS_SIGNALING_DN	80	0.600501	0.0395787	0.0691435
REACTOME_ORGANELLE_BIOGENESIS_AND_MAINTENANCE	163	0.600493	0.00126275	0.00408703
HALLMARK_HYPOXIA	10	0.600424	0.00963966	0.0225444
REACTOME_TRANSLATION	55	0.59993	0.00255745	0.00724279
REACTOME_AUTOPHAGY	55	0.599393	0.0274946	0.0517756
HALLMARK_HEME_METABOLISM	128	0.59761	0.015681	0.0330486
HALLMARK_HYPOXIA	6	0.59659	0.0129089	0.0284421
REACTOME_RECRUITMENT_OF_MITOTIC_CENTROSOME_PROTEINS_AND_COMPLEXES	90	0.595924	0.0806786	0.123401
REACTOME_RNA_POLYMERASE_II_TRANSCRIPTION	156	0.594336	1.09811e-08	1.22481e-07
REACTOME_CHROMATIN_MODIFYING_ENZYMES	6	0.593678	0.00784755	0.0188393
REACTOME_GPCR_LIGAND_BINDING	62	0.593426	0.0200985	0.0399216
REACTOME_HIV_TRANSCRIPTION_INITIATION	119	0.593418	0.14251	0.19946
HALLMARK_UV_RESPONSE_DN	56	0.59329	0.0288966	0.0541345
HALLMARK_ESTROGEN_RESPONSE_EARLY	162	0.593228	0.0140012	0.0299891
REACTOME_TRANSPORT_OF_INORGANIC_CATIONS_ANIONS_AND_AMINO_ACIDS_OLIGOPEPTIDES	106	0.593214	0.0978459	0.147175
REACTOME_RNA_POLYMERASE_II_TRANSCRIPTION	55	0.592787	6.13168e-08	6.00739e-07
HALLMARK_HYPOXIA	80	0.592659	0.019249	0.038658
HALLMARK_SPERMATOGENESIS	43	0.592643	0.0694878	0.108575
HALLMARK_EPITHELIAL_MESENCHYMAL_TRANSITION	57	0.492307	0.572156	0.630415
HALLMARK_P53_PATHWAY	37	0.591878	0.0173108	0.0355533
HALLMARK_GLYCOLYSIS	116	0.590841	0.0211102	0.0415893
REACTOME_BIOLOGICAL_OXIDATIONS	48	0.590449	0.0354447	0.0636475
REACTOME_CHROMATIN_MODIFYING_ENZYMES	3	0.59	0.0118226	0.0267855
HALLMARK_KRAS_SIGNALING_DN	111	0.589626	0.0546603	0.0894553
REACTOME_SIRT1_NEGATIVELY_REGULATES_RRNA_EXPRESSION	18	0.589187	0.200144	0.266736
HALLMARK_GLYCOLYSIS	79	0.588927	0.0182433	0.0369451
REACTOME_DISASSEMBLY_OF_THE_DESTRUCTION_COMPLEX_AND_RECRUITMENT_OF_AXIN_TO_THE_MEMBRANE	1	0.587798	0.228767	0.297233
HALLMARK_INFLAMMATORY_RESPONSE	64	0.586688	0.0322859	0.0594094
REACTOME_RNA_POLYMERASE_II_TRANSCRIPTION	19	0.586542	1.13696e-07	1.04342e-06
REACTOME_AUTOPHAGY	119	0.586428	0.043476	0.0746921
REACTOME_SARS_COV_2_INFECTION	100	0.586427	0.116384	0.170095
HALLMARK_MYC_TARGETS_V1	23	0.58637	0.0117463	0.0266962
HALLMARK_KRAS_SIGNALING_DN	18	0.586349	0.0595606	0.0959587
HALLMARK_TNFA_SIGNALING_VIA_NFKB	94	0.585836	0.0208993	0.0412861
REACTOME_EXTRACELLULAR_MATRIX_ORGANIZATION	16	0.585712	0.0127937	0.0282787
REACTOME_HSP90_CHAPERONE_CYCLE_FOR_STEROID_HORMONE_RECEPTORS_SHR_IN_THE_PRESENCE_OF_LIGAND	55	0.585658	0.169637	0.230312
HALLMARK_EPITHELIAL_MESENCHYMAL_TRANSITION	62	0.600651	0.00814682	0.0194932
HALLMARK_E2F_TARGETS	53	0.58503	0.0214365	0.0420039
REACTOME_ARACHIDONIC_ACID_METABOLISM	25	0.584483	0.177438	0.239112
REACTOME_CILIUM_ASSEMBLY	15	0.583873	0.0256436	0.0487969
REACTOME_REGULATION_OF_HSF1_MEDIATED_HEAT_SHOCK_RESPONSE	15	0.583646	0.10769	0.159609
REACTOME_EXTRACELLULAR_MATRIX_ORGANIZATION	1	0.583069	0.0140225	0.0299891
REACTOME_COMPLEMENT_CASCADE	106	0.582727	0.226029	0.295264
HALLMARK_ESTROGEN_RESPONSE_EARLY	28	0.581516	0.0296069	0.0553221
HALLMARK_UV_RESPONSE_DN	118	0.581507	0.0582993	0.0941358
HALLMARK_KRAS_SIGNALING_UP	64	0.580954	0.0397538	0.0692824
REACTOME_ADORA2B_MEDIATED_ANTI_INFLAMMATORY_CYTOKINES_PRODUCTION	1	0.580949	0.166395	0.227443
REACTOME_SYNTHESIS_OF_SUBSTRATES_IN_N_GLYCAN_BIOSYTHESIS	90	0.580549	0.164704	0.225729
HALLMARK_P53_PATHWAY	12	0.58026	0.0273682	0.0516717
REACTOME_BIOSYNTHESIS_OF_THE_N_GLYCAN_PRECURSOR_DOLICHOL_LIPID_LINKED_OLIGOSACCHARIDE_LLO_AND_TRANSFER_TO_A_NASCENT_PROTEIN	90	0.579403	0.139071	0.195623
HALLMARK_INFLAMMATORY_RESPONSE	106	0.579183	0.0510726	0.0847315
REACTOME_NUCLEAR_ENVELOPE_BREAKDOWN	4	0.57873	0.172835	0.233778
HALLMARK_ESTROGEN_RESPONSE_EARLY	7	0.578638	0.0344946	0.0625214
HALLMARK_HEME_METABOLISM	17	0.577893	0.0461376	0.0785205
REACTOME_METABOLISM_OF_RNA	85	0.577818	0.00041332	0.00158549
REACTOME_ANTIGEN_PRESENTATION_FOLDING_ASSEMBLY_AND_PEPTIDE_LOADING_OF_CLASS_I_MHC	100	0.577701	0.260674	0.3304
REACTOME_GPCR_LIGAND_BINDING	10	0.577504	0.0418655	0.0727878
HALLMARK_MYC_TARGETS_V1	147	0.577496	0.0191335	0.0385327
REACTOME_SPHINGOLIPID_METABOLISM	48	0.577343	0.12554	0.180231
REACTOME_INTEGRATION_OF_ENERGY_METABOLISM	1	0.577169	0.129107	0.184621
HALLMARK_KRAS_SIGNALING_UP	10	0.577007	0.0453172	0.0773059
REACTOME_ORGANELLE_BIOGENESIS_AND_MAINTENANCE	81	0.575704	0.0122324	0.0272876
HALLMARK_INTERFERON_GAMMA_RESPONSE	2	0.575615	0.0479683	0.0808251
HALLMARK_G2M_CHECKPOINT	15	0.574919	0.0388383	0.0685104
REACTOME_METABOLISM_OF_NUCLEOTIDES	12	0.57467	0.118778	0.171983
REACTOME_CHROMOSOME_MAINTENANCE	81	0.574524	0.080357	0.123169
REACTOME_RRNA_PROCESSING	12	0.573516	0.0373652	0.0665597
REACTOME_CIRCADIAN_CLOCK	147	0.573327	0.128514	0.184136
REACTOME_AUTOPHAGY	15	0.573205	0.0729797	0.113298
HALLMARK_TNFA_SIGNALING_VIA_NFKB	111	0.573157	0.043018	0.0742841
HALLMARK_ESTROGEN_RESPONSE_EARLY	1	0.572692	0.0473421	0.080194
HALLMARK_KRAS_SIGNALING_DN	128	0.572188	0.0967038	0.146063
HALLMARK_EPITHELIAL_MESENCHYMAL_TRANSITION	64	0.572182	0.0422022	0.0731976
HALLMARK_MYC_TARGETS_V2	90	0.571818	0.192263	0.257653
REACTOME_RNA_POLYMERASE_III_TRANSCRIPTION	12	0.571809	0.217847	0.286122
HALLMARK_MYC_TARGETS_V1	95	0.571448	0.0431573	0.0743207
REACTOME_PROCESSING_OF_CAPPED_INTRON_CONTAINING_PRE_MRNA	53	0.571167	0.0314432	0.0580059
HALLMARK_GLYCOLYSIS	48	0.570758	0.0553	0.0902985
HALLMARK_HYPOXIA	7	0.570443	0.0540289	0.0888231
REACTOME_CHROMOSOME_MAINTENANCE	55	0.570426	0.109784	0.161447
HALLMARK_OXIDATIVE_PHOSPHORYLATION	168	0.569325	0.0510145	0.0847315
HALLMARK_WNT_BETA_CATENIN_SIGNALING	1	0.569177	0.244288	0.313231
REACTOME_CHROMATIN_MODIFYING_ENZYMES	145	0.56903	0.039512	0.0691435
HALLMARK_MYC_TARGETS_V1	26	0.568635	0.0495452	0.0827818
HALLMARK_PROTEIN_SECRETION	4	0.56846	0.135699	0.191782
REACTOME_METABOLISM_OF_AMINO_ACIDS_AND_DERIVATIVES	128	0.568282	0.0196023	0.0390431
REACTOME_CILIUM_ASSEMBLY	39	0.567883	0.0611277	0.0978313
REACTOME_GPCR_LIGAND_BINDING	133	0.567696	0.0754243	0.116591
REACTOME_RNA_POLYMERASE_II_TRANSCRIPTION	32	0.567406	6.57535e-05	0.00033105
REACTOME_RNA_POLYMERASE_II_TRANSCRIPTION	142	0.567069	4.20525e-05	0.000227523
REACTOME_NEUROTRANSMITTER_RECEPTORS_AND_POSTSYNAPTIC_SIGNAL_TRANSMISSION	20	0.566973	0.103323	0.154135
REACTOME_CELL_CELL_COMMUNICATION	90	0.566642	0.13254	0.188784
REACTOME_TRANSPORT_OF_INORGANIC_CATIONS_ANIONS_AND_AMINO_ACIDS_OLIGOPEPTIDES	25	0.566627	0.16726	0.227939
REACTOME_GPCR_LIGAND_BINDING	25	0.566282	0.0703993	0.109762
REACTOME_AUTOPHAGY	12	0.566204	0.0935506	0.141595
REACTOME_ORGANELLE_BIOGENESIS_AND_MAINTENANCE	119	0.566106	0.0309951	0.0574716
REACTOME_RNA_POLYMERASE_II_TRANSCRIPTION	112	0.564903	8.8821e-05	0.000413623
REACTOME_METABOLISM_OF_STEROIDS	10	0.564609	0.109378	0.161177
HALLMARK_G2M_CHECKPOINT	175	0.564481	0.0684769	0.107458
REACTOME_EXTRACELLULAR_MATRIX_ORGANIZATION	17	0.563252	0.0479784	0.0808251
REACTOME_COLLAGEN_BIOSYNTHESIS_AND_MODIFYING_ENZYMES	1	0.56282	0.215276	0.283258
HALLMARK_MYC_TARGETS_V1	116	0.562525	0.0755829	0.116591
REACTOME_CELL_SURFACE_INTERACTIONS_AT_THE_VASCULAR_WALL	133	0.562396	0.157393	0.21694
REACTOME_FORMATION_OF_FIBRIN_CLOT_CLOTTING_CASCADE	133	0.804778	0.0120971	0.0270691
HALLMARK_HYPOXIA	38	0.562287	0.076928	0.118163
REACTOME_CELL_SURFACE_INTERACTIONS_AT_THE_VASCULAR_WALL	17	0.562241	0.153557	0.212866
REACTOME_BIOLOGICAL_OXIDATIONS	111	0.562185	0.101114	0.151776
REACTOME_CHROMATIN_MODIFYING_ENZYMES	99	0.562115	0.0467345	0.0793502
REACTOME_MUSCLE_CONTRACTION	39	0.561374	0.140511	0.197042
REACTOME_CHROMOSOME_MAINTENANCE	12	0.560837	0.136875	0.193063
REACTOME_NEUROTRANSMITTER_RECEPTORS_AND_POSTSYNAPTIC_SIGNAL_TRANSMISSION	147	0.560172	0.103286	0.154135
REACTOME_RNA_POLYMERASE_II_TRANSCRIPTION	145	0.559875	0.000242258	0.000997939
REACTOME_CELL_CELL_COMMUNICATION	146	0.558951	0.143467	0.200412
REACTOME_N_GLYCAN_TRIMMING_IN_THE_ER_AND_CALNEXIN_CALRETICULIN_CYCLE	100	0.55856	0.283716	0.355258
REACTOME_S_PHASE	39	0.558386	0.111786	0.164059
REACTOME_RNA_POLYMERASE_II_TRANSCRIPTION	144	0.557586	0.000454346	0.00172461
REACTOME_ORGANELLE_BIOGENESIS_AND_MAINTENANCE	171	0.557407	0.0563694	0.0918377
HALLMARK_TNFA_SIGNALING_VIA_NFKB	1	0.557345	0.0907783	0.137687
REACTOME_RNA_POLYMERASE_II_TRANSCRIPTION	4	0.55695	0.000467251	0.00176436
HALLMARK_KRAS_SIGNALING_UP	162	0.556182	0.109023	0.160981
HALLMARK_EPITHELIAL_MESENCHYMAL_TRANSITION	80	0.634824	0.000863326	0.00298053
HALLMARK_HEME_METABOLISM	21	0.555211	0.117599	0.171203
REACTOME_TRANSLATION	89	0.554738	0.0644213	0.1022
REACTOME_GPCR_LIGAND_BINDING	57	0.554415	0.118378	0.171983
REACTOME_THE_CITRIC_ACID_TCA_CYCLE_AND_RESPIRATORY_ELECTRON_TRANSPORT	173	0.553973	0.118846	0.171983
REACTOME_NEUROTRANSMITTER_RECEPTORS_AND_POSTSYNAPTIC_SIGNAL_TRANSMISSION	95	0.553925	0.154775	0.213736
REACTOME_GPCR_LIGAND_BINDING	50	0.553817	0.115483	0.169141
REACTOME_METABOLISM_OF_RNA	89	0.553724	0.0123974	0.0275709
REACTOME_METABOLISM_OF_RNA	53	0.553133	0.0106712	0.0247176
HALLMARK_UV_RESPONSE_DN	39	0.553073	0.146509	0.203875
REACTOME_REGULATION_OF_HSF1_MEDIATED_HEAT_SHOCK_RESPONSE	163	0.552829	0.202996	0.269054
HALLMARK_EPITHELIAL_MESENCHYMAL_TRANSITION	95	0.592325	0.0133341	0.0291181
REACTOME_RNA_POLYMERASE_II_TRANSCRIPTION	34	0.552358	0.00106941	0.00358947
HALLMARK_KRAS_SIGNALING_UP	7	0.551822	0.132484	0.188784
REACTOME_METABOLISM_OF_RNA	15	0.551592	0.0125733	0.0278766
HALLMARK_ESTROGEN_RESPONSE_EARLY	18	0.550961	0.116603	0.170095
REACTOME_NEGATIVE_EPIGENETIC_REGULATION_OF_RRNA_EXPRESSION	81	0.550926	0.214244	0.282927
REACTOME_RNA_POLYMERASE_II_TRANSCRIPTION	84	0.550722	0.00177359	0.00538014
REACTOME_RNA_POLYMERASE_II_TRANSCRIPTION	6	0.54976	0.00164111	0.00502027
HALLMARK_G2M_CHECKPOINT	90	0.549325	0.133755	0.18977
REACTOME_ANTIMICROBIAL_PEPTIDES	106	0.54776	0.345943	0.418712
REACTOME_G_ALPHA_S_SIGNALLING_EVENTS	133	0.546054	0.277669	0.349496
REACTOME_MEIOSIS	18	0.545928	0.254155	0.323267
REACTOME_INTERFERON_SIGNALING	6	0.543835	0.162749	0.223471
REACTOME_RNA_POLYMERASE_II_TRANSCRIPTION	168	0.543418	0.00587043	0.0148813
REACTOME_METABOLISM_OF_RNA	90	0.543153	0.0369274	0.0660678
HALLMARK_KRAS_SIGNALING_UP	30	0.542275	0.176813	0.238714
REACTOME_RNA_POLYMERASE_II_TRANSCRIPTION	105	0.542186	0.00715544	0.0175854
REACTOME_TP53_REGULATES_TRANSCRIPTION_OF_CELL_DEATH_GENES	168	0.541715	0.327725	0.402713
REACTOME_RNA_POLYMERASE_II_TRANSCRIPTION	22	0.541505	0.00971929	0.0226575
REACTOME_METABOLISM_OF_RNA	173	0.540792	0.0343369	0.0625214
REACTOME_RNA_POLYMERASE_II_TRANSCRIPTION	38	0.540558	0.00869659	0.0206047
HALLMARK_OXIDATIVE_PHOSPHORYLATION	23	0.540521	0.14391	0.200644
REACTOME_INTRA_GOLGI_TRAFFIC	90	0.540268	0.338763	0.413474
REACTOME_GPCR_LIGAND_BINDING	33	0.540002	0.182805	0.245889
REACTOME_METABOLISM_OF_RNA	32	0.539326	0.0495549	0.0827818
REACTOME_RNA_POLYMERASE_II_TRANSCRIPTION	67	0.538271	0.0145145	0.0307691
HALLMARK_KRAS_SIGNALING_UP	33	0.538038	0.198433	0.264942
HALLMARK_INTERFERON_GAMMA_RESPONSE	128	0.536786	0.198397	0.264942
REACTOME_SNRNP_ASSEMBLY	119	0.536641	0.329246	0.403215
REACTOME_RNA_POLYMERASE_II_TRANSCRIPTION	79	0.536001	0.0161975	0.0339399
HALLMARK_ESTROGEN_RESPONSE_EARLY	111	0.535901	0.202882	0.269054
REACTOME_RNA_POLYMERASE_II_TRANSCRIPTION	2	0.535647	0.0221613	0.0431907
REACTOME_EXTRACELLULAR_MATRIX_ORGANIZATION	111	0.535575	0.171659	0.232623
HALLMARK_KRAS_SIGNALING_UP	80	0.535476	0.227469	0.296609
REACTOME_RNA_POLYMERASE_II_TRANSCRIPTION	159	0.535202	0.0218275	0.0426547
REACTOME_RNA_POLYMERASE_II_TRANSCRIPTION	143	0.5347	0.0235715	0.0456261
REACTOME_GPCR_LIGAND_BINDING	118	0.534592	0.234866	0.302986
HALLMARK_KRAS_SIGNALING_UP	62	0.534179	0.229902	0.29764
REACTOME_METABOLISM_OF_WATER_SOLUBLE_VITAMINS_AND_COFACTORS	90	0.534013	0.280221	0.352098
HALLMARK_ESTROGEN_RESPONSE_EARLY	106	0.533754	0.223301	0.292226
REACTOME_REGULATION_OF_HSF1_MEDIATED_HEAT_SHOCK_RESPONSE	74	0.533083	0.316456	0.390853
REACTOME_PROCESSING_OF_CAPPED_INTRON_CONTAINING_PRE_MRNA	129	0.532955	0.200607	0.266863
REACTOME_RNA_POLYMERASE_II_TRANSCRIPTION	44	0.53265	0.0334408	0.0612028
HALLMARK_ESTROGEN_RESPONSE_EARLY	116	0.532577	0.233153	0.301311
REACTOME_RNA_POLYMERASE_II_TRANSCRIPTION	35	0.532308	0.0301139	0.0561248
REACTOME_GLUCONEOGENESIS	163	0.531961	0.385788	0.461545
REACTOME_RNA_POLYMERASE_II_TRANSCRIPTION	15	0.531203	0.0335138	0.0612028
REACTOME_SIGNALING_BY_TGF_BETA_RECEPTOR_COMPLEX	147	0.53102	0.309397	0.382786
REACTOME_MITOCHONDRIAL_PROTEIN_IMPORT	12	0.530603	0.342084	0.415131
REACTOME_RNA_POLYMERASE_II_TRANSCRIPTION	29	0.530169	0.037458	0.0665614
REACTOME_RNA_POLYMERASE_II_TRANSCRIPTION	27	0.52758	0.0491663	0.0825128
REACTOME_RNA_POLYMERASE_II_TRANSCRIPTION	114	0.526904	0.0614674	0.0981583
REACTOME_PROCESSING_OF_CAPPED_INTRON_CONTAINING_PRE_MRNA	145	0.52669	0.243832	0.313231
HALLMARK_HEME_METABOLISM	168	0.526465	0.282853	0.35479
HALLMARK_HEME_METABOLISM	106	0.526071	0.289366	0.361707
REACTOME_RNA_POLYMERASE_II_TRANSCRIPTION	139	0.524983	0.0716792	0.111518
REACTOME_RNA_POLYMERASE_II_TRANSCRIPTION	126	0.524947	0.0691923	0.108346
REACTOME_NEGATIVE_REGULATION_OF_MAPK_PATHWAY	90	0.524846	0.398758	0.474712
REACTOME_HATS_ACETYLATE_HISTONES	132	0.524115	0.340006	0.414293
REACTOME_METABOLISM_OF_RNA	8	0.523997	0.135702	0.191782
REACTOME_CELL_CELL_COMMUNICATION	162	0.523736	0.3366	0.411526
HALLMARK_OXIDATIVE_PHOSPHORYLATION	100	0.52372	0.292519	0.365019
HALLMARK_G2M_CHECKPOINT	147	0.523511	0.2674	0.337743
REACTOME_TRANSLATION	15	0.5234	0.249985	0.319645
REACTOME_METABOLISM_OF_RNA	176	0.523065	0.166582	0.227443
REACTOME_SENSORY_PERCEPTION	111	0.522887	0.328339	0.402785
REACTOME_PROCESSING_OF_CAPPED_INTRON_CONTAINING_PRE_MRNA	8	0.522862	0.263698	0.333649
HALLMARK_ESTROGEN_RESPONSE_EARLY	2	0.522799	0.305393	0.378478
REACTOME_CILIUM_ASSEMBLY	4	0.522271	0.304109	0.378146
HALLMARK_HYPOXIA	118	0.520877	0.324329	0.399895
REACTOME_PRC2_METHYLATES_HISTONES_AND_DNA	18	0.519539	0.421136	0.497269
HALLMARK_HEME_METABOLISM	100	0.519324	0.341146	0.414984
REACTOME_METABOLISM_OF_RNA	145	0.518398	0.213891	0.282927
REACTOME_NS1_MEDIATED_EFFECTS_ON_HOST_PATHWAYS	4	0.517853	0.424164	0.499219
REACTOME_LYSOSOME_VESICLE_BIOGENESIS	90	0.517556	0.437632	0.508466
HALLMARK_P53_PATHWAY	55	0.5175	0.342411	0.415131
REACTOME_SYNTHESIS_OF_IP3_AND_IP4_IN_THE_CYTOSOL	1	0.517359	0.447758	0.519399
REACTOME_RNA_POLYMERASE_II_TRANSCRIPTION	53	0.51688	0.161135	0.221676
HALLMARK_ESTROGEN_RESPONSE_EARLY	128	0.51617	0.352866	0.425671
REACTOME_HEPARAN_SULFATE_HEPARIN_HS_GAG_METABOLISM	1	0.515779	0.432962	0.504658
HALLMARK_HEME_METABOLISM	162	0.515531	0.364749	0.43782
REACTOME_RNA_POLYMERASE_II_TRANSCRIPTION	164	0.515381	0.184433	0.247618
HALLMARK_KRAS_SIGNALING_UP	16	0.51532	0.373485	0.447565
REACTOME_CHROMATIN_MODIFYING_ENZYMES	168	0.515101	0.351008	0.424134
REACTOME_METABOLISM_OF_NUCLEOTIDES	163	0.514127	0.406512	0.482358
REACTOME_RNA_POLYMERASE_II_TRANSCRIPTION	97	0.513714	0.214943	0.283258
REACTOME_RNA_POLYMERASE_II_TRANSCRIPTION	174	0.513297	0.223203	0.292226
REACTOME_METABOLISM_OF_WATER_SOLUBLE_VITAMINS_AND_COFACTORS	66	0.513169	0.410263	0.486014
REACTOME_RNA_POLYMERASE_II_TRANSCRIPTION	176	0.513129	0.227991	0.296757
REACTOME_CA2_PATHWAY	147	0.512745	0.431412	0.503662
REACTOME_RNA_POLYMERASE_II_TRANSCRIPTION	86	0.512562	0.229679	0.29764
REACTOME_RNA_POLYMERASE_II_TRANSCRIPTION	5	0.511928	0.23814	0.306663
REACTOME_RNA_POLYMERASE_II_TRANSCRIPTION	13	0.511817	0.244536	0.313231
REACTOME_RNA_POLYMERASE_II_TRANSCRIPTION	89	0.511725	0.253648	0.32319
REACTOME_RNA_POLYMERASE_II_TRANSCRIPTION	41	0.511627	0.255385	0.324263
HALLMARK_EPITHELIAL_MESENCHYMAL_TRANSITION	100	0.652153	0.000230515	0.00095499
HALLMARK_ANDROGEN_RESPONSE	48	0.510787	0.430768	0.503662
REACTOME_RNA_POLYMERASE_II_TRANSCRIPTION	147	0.510217	0.250667	0.319954
REACTOME_METABOLISM_OF_RNA	26	0.510205	0.327717	0.402713
HALLMARK_EPITHELIAL_MESENCHYMAL_TRANSITION	111	0.510976	0.397065	0.473474
REACTOME_SENSORY_PERCEPTION	18	0.509315	0.427504	0.50213
REACTOME_RNA_POLYMERASE_II_TRANSCRIPTION	3	0.50896	0.302694	0.377067
REACTOME_RNA_POLYMERASE_II_TRANSCRIPTION	155	0.508759	0.304603	0.378146
HALLMARK_OXIDATIVE_PHOSPHORYLATION	8	0.508756	0.412734	0.488144
REACTOME_GPCR_LIGAND_BINDING	106	0.508266	0.430133	0.503662
REACTOME_METABOLISM_OF_RNA	123	0.508224	0.362285	0.436306
REACTOME_PHASE_I_FUNCTIONALIZATION_OF_COMPOUNDS	16	0.507994	0.455648	0.526033
REACTOME_UNFOLDED_PROTEIN_RESPONSE_UPR	90	0.507403	0.455654	0.526033
REACTOME_EXTRACELLULAR_MATRIX_ORGANIZATION	162	0.50669	0.428022	0.50213
REACTOME_METABOLISM_OF_RNA	4	0.506184	0.395194	0.472019
HALLMARK_UV_RESPONSE_DN	3	0.506065	0.452107	0.523606
REACTOME_RNA_POLYMERASE_II_TRANSCRIPTION	123	0.505977	0.364485	0.43782
REACTOME_GENERATION_OF_SECOND_MESSENGER_MOLECULES	106	0.504626	0.484712	0.555412
HALLMARK_ESTROGEN_RESPONSE_EARLY	62	0.504514	0.458207	0.52814
REACTOME_RNA_POLYMERASE_II_TRANSCRIPTION	153	0.503498	0.422357	0.4979
REACTOME_GPCR_LIGAND_BINDING	80	0.502902	0.475257	0.546923
REACTOME_INOSITOL_PHOSPHATE_METABOLISM	147	0.502878	0.486098	0.555412
REACTOME_RNA_POLYMERASE_II_TRANSCRIPTION	161	0.502767	0.435774	0.507121
REACTOME_RECRUITMENT_OF_MITOTIC_CENTROSOME_PROTEINS_AND_COMPLEXES	129	0.502283	0.486465	0.555412
REACTOME_BINDING_AND_UPTAKE_OF_LIGANDS_BY_SCAVENGER_RECEPTORS	76	0.501841	0.493571	0.561757
REACTOME_G_ALPHA_I_SIGNALLING_EVENTS	20	0.501745	0.485342	0.555412
HALLMARK_KRAS_SIGNALING_UP	118	0.500903	0.492598	0.561531
REACTOME_TRNA_AMINOACYLATION	8	0.500667	0.496981	0.563145
REACTOME_RNA_POLYMERASE_II_TRANSCRIPTION	101	0.500645	0.485117	0.555412
REACTOME_BIOLOGICAL_OXIDATIONS	25	0.500596	0.495054	0.562561
REACTOME_UNFOLDED_PROTEIN_RESPONSE_UPR	55	0.500363	0.497796	0.563145
REACTOME_GPCR_LIGAND_BINDING	111	0.500242	0.497897	0.563145
HALLMARK_KRAS_SIGNALING_UP	42	0.499853	0.501275	0.56596
REACTOME_METABOLISM_OF_WATER_SOLUBLE_VITAMINS_AND_COFACTORS	21	0.499614	0.502715	0.56596
REACTOME_GENE_SILENCING_BY_RNA	37	0.499576	0.502729	0.56596
REACTOME_SPHINGOLIPID_DE_NOVO_BIOSYNTHESIS	147	0.499092	0.504417	0.56698
REACTOME_PROTEIN_FOLDING	12	0.497807	0.513017	0.575755
REACTOME_CELL_CELL_COMMUNICATION	20	0.497187	0.519804	0.582469
HALLMARK_EPITHELIAL_MESENCHYMAL_TRANSITION	133	0.585258	0.0246262	0.047358
REACTOME_GPCR_LIGAND_BINDING	54	0.495099	0.54187	0.604394
REACTOME_RNA_POLYMERASE_II_TRANSCRIPTION	148	0.494523	0.62542	0.671748
HALLMARK_HEME_METABOLISM	163	0.494397	0.551987	0.610116
REACTOME_RHOF_GTPASE_CYCLE	147	0.49389	0.52766	0.59036
HALLMARK_UV_RESPONSE_DN	4	0.49347	0.55205	0.610116
REACTOME_AUTOPHAGY	158	0.493354	0.551143	0.610116
REACTOME_RNA_POLYMERASE_II_TRANSCRIPTION	49	0.492423	0.672047	0.713318
HALLMARK_EPITHELIAL_MESENCHYMAL_TRANSITION	146	0.562297	0.0627032	0.0996926
REACTOME_SPHINGOLIPID_METABOLISM	96	0.491266	0.55413	0.611483
REACTOME_COLLAGEN_FORMATION	1	0.491139	0.551666	0.610116
REACTOME_THE_CITRIC_ACID_TCA_CYCLE_AND_RESPIRATORY_ELECTRON_TRANSPORT	66	0.489916	0.581683	0.636079
REACTOME_CLASS_B_2_SECRETIN_FAMILY_RECEPTORS	1	0.489557	0.547202	0.609403
REACTOME_GPCR_LIGAND_BINDING	42	0.489427	0.591812	0.643274
REACTOME_RNA_POLYMERASE_II_TRANSCRIPTION	165	0.489382	0.727585	0.756814
REACTOME_METABOLISM_OF_RNA	84	0.489265	0.675931	0.713318
REACTOME_GPCR_LIGAND_BINDING	162	0.488253	0.603195	0.653687
HALLMARK_HYPOXIA	11	0.487551	0.6117	0.657986
REACTOME_INTERLEUKIN_10_SIGNALING	36	0.487518	0.548202	0.609581
HALLMARK_KRAS_SIGNALING_UP	21	0.487286	0.606141	0.654921
REACTOME_RNA_POLYMERASE_II_TRANSCRIPTION	73	0.487273	0.762805	0.790048
REACTOME_RNA_POLYMERASE_II_TRANSCRIPTION	170	0.487245	0.769046	0.795044
REACTOME_RNA_POLYMERASE_II_TRANSCRIPTION	160	0.486962	0.780114	0.802245
REACTOME_RNA_POLYMERASE_II_TRANSCRIPTION	127	0.4868	0.775728	0.798867
REACTOME_PEROXISOMAL_PROTEIN_IMPORT	163	0.485988	0.574894	0.631512
REACTOME_REGULATION_OF_PTEN_GENE_TRANSCRIPTION	1	0.484935	0.578282	0.634273
REACTOME_IRE1ALPHA_ACTIVATES_CHAPERONES	100	0.483193	0.573835	0.631306
REACTOME_RAC3_GTPASE_CYCLE	90	0.482771	0.599327	0.650467
REACTOME_O_LINKED_GLYCOSYLATION	162	0.482704	0.608972	0.656025
REACTOME_SYNTHESIS_OF_SUBSTRATES_IN_N_GLYCAN_BIOSYTHESIS	48	0.482177	0.58683	0.639627
REACTOME_AUTOPHAGY	90	0.48175	0.635352	0.679396
HALLMARK_KRAS_SIGNALING_DN	57	0.481348	0.629804	0.675455
REACTOME_INTEGRATION_OF_ENERGY_METABOLISM	133	0.481212	0.606048	0.654921
REACTOME_DEACTIVATION_OF_THE_BETA_CATENIN_TRANSACTIVATING_COMPLEX	1	0.48087	0.581136	0.636079
REACTOME_PROCESSING_OF_CAPPED_INTRON_CONTAINING_PRE_MRNA	90	0.480684	0.685397	0.721209
REACTOME_RNA_POLYMERASE_II_TRANSCRIPTION	87	0.480271	0.868956	0.879878
HALLMARK_ESTROGEN_RESPONSE_EARLY	48	0.479896	0.674882	0.713318
REACTOME_TP53_REGULATES_TRANSCRIPTION_OF_CELL_DEATH_GENES	17	0.479695	0.585644	0.639446
REACTOME_GPCR_LIGAND_BINDING	17	0.478904	0.675826	0.713318
HALLMARK_UV_RESPONSE_DN	28	0.477827	0.672444	0.713318
REACTOME_NUCLEAR_EVENTS_KINASE_AND_TRANSCRIPTION_FACTOR_ACTIVATION	90	0.476286	0.6079	0.655845
HALLMARK_INTERFERON_GAMMA_RESPONSE	106	0.475299	0.708672	0.741395
HALLMARK_EPITHELIAL_MESENCHYMAL_TRANSITION	169	0.509978	0.406152	0.482358
REACTOME_HATS_ACETYLATE_HISTONES	18	0.474133	0.671939	0.713318
HALLMARK_ANDROGEN_RESPONSE	38	0.472719	0.675149	0.713318
REACTOME_RAC3_GTPASE_CYCLE	1	0.472314	0.662391	0.706226
REACTOME_MUSCLE_CONTRACTION	62	0.471564	0.695052	0.729252
HALLMARK_UV_RESPONSE_DN	111	0.471458	0.717454	0.748675
REACTOME_UNFOLDED_PROTEIN_RESPONSE_UPR	12	0.470854	0.677647	0.71409
REACTOME_MRNA_SPLICING	90	0.47034	0.74477	0.773579
REACTOME_PARASITE_INFECTION	15	0.468268	0.649493	0.693494
HALLMARK_PROTEIN_SECRETION	15	0.467478	0.701162	0.734599
HALLMARK_ESTROGEN_RESPONSE_EARLY	80	0.467275	0.770696	0.795044
REACTOME_OTHER_SEMAPHORIN_INTERACTIONS	133	0.465463	0.587574	0.639627
REACTOME_PHASE_I_FUNCTIONALIZATION_OF_COMPOUNDS	168	0.464014	0.694694	0.729252
HALLMARK_ESTROGEN_RESPONSE_EARLY	66	0.461825	0.80307	0.820036
HALLMARK_INFLAMMATORY_RESPONSE	133	0.46155	0.785531	0.806671
HALLMARK_UV_RESPONSE_DN	16	0.457671	0.797916	0.815922
REACTOME_ORGANELLE_BIOGENESIS_AND_MAINTENANCE	145	0.456072	0.891686	0.901635
HALLMARK_ESTROGEN_RESPONSE_EARLY	118	0.452925	0.851216	0.86433
REACTOME_GPCR_LIGAND_BINDING	36	0.452877	0.857935	0.869934
REACTOME_TRANSPORT_OF_INORGANIC_CATIONS_ANIONS_AND_AMINO_ACIDS_OLIGOPEPTIDES	11	0.447845	0.770918	0.795044
REACTOME_PRE_NOTCH_EXPRESSION_AND_PROCESSING	3	0.440607	0.806019	0.82189
REACTOME_GPCR_LIGAND_BINDING	78	0.440078	0.895803	0.904536
REACTOME_NR1H2_AND_NR1H3_MEDIATED_SIGNALING	3	0.439839	0.724943	0.755149
REACTOME_DEFECTIVE_C1GALT1C1_CAUSES_TNPS	171	0.435386	0.633503	0.678419
REACTOME_SLC_TRANSPORTER_DISORDERS	106	0.435274	0.815575	0.830467
REACTOME_SENESCENCE_ASSOCIATED_SECRETORY_PHENOTYPE_SASP	52	0.42876	0.849318	0.863612
REACTOME_HEME_SIGNALING	3	0.422299	0.795334	0.814431
REACTOME_GENE_SILENCING_BY_RNA	145	0.419904	0.907584	0.915157
REACTOME_RIPK1_MEDIATED_REGULATED_NECROSIS	90	0.401182	0.790173	0.81029
HALLMARK_ESTROGEN_RESPONSE_EARLY	83	0.399623	0.98962	0.98962
REACTOME_PD_1_SIGNALING	106	0.396567	0.746986	0.774771
REACTOME_PROTEIN_FOLDING	90	0.369994	0.966991	0.971009
REACTOME_RHOD_GTPASE_CYCLE	90	0.360766	0.946056	0.951305
REACTOME_PKMTS_METHYLATE_HISTONE_LYSINES	1	0.339454	0.972657	0.975347
REACTOME_GLYCOLYSIS	90	0.32814	0.985142	0.986502
REACTOME_EPHRIN_SIGNALING	1	0.272879	0.931765	0.938235
