# Supplementary material for: Evaluation of a non-animal toolbox informed by adverse outcome pathways for human inhalation safety
Source: Front Toxicol. 2025 Feb 21;7:1426132. doi: 10.3389/ftox.2025.1426132 (PMC11885506; doi:10.3389/ftox.2025.1426132)
Supplement: Supplementary file 6 [file DataSheet1.xlsx]

## Sheet: Sheet1
Chemical	Scenario	Risk	Day	Airborne Concentration (mg/m3)	Particle Size (MMAD)[μm]	Lab	Upper Airway	Lower Airway	Maximum Concentration	MinPoD	Biomarker	BER_min
Akemi	150min	High	1	563	3	EpiAlveolar™ model Laboratory-2	û	ü	18.6896	1.58216	IL-1ra	0.0846545
Akemi	150min	High	1	563	3	Transcriptomics	û	ü	18.6896	0.0819596	19	0.00438531
Crystaline silica	Scenario2	High	1	5	3	Transcriptomics	û	ü	0.453722	0.0323221	131	0.0712377
Doxorubicin	Plasma	High	12	N/A	N/A	Transcriptomics	û	ü	1.29999	0.000700971	111	0.000539262
Doxorubicin	Plasma	High	4	N/A	N/A	Transcriptomics	û	ü	1.29999	0.000759976	111	0.000584655
PHMG	Scenario1	High	1	0.95	5.5	EpiAlveolar™ model Laboratory-2	û	ü	38.8329	0.694241	TEER	0.0178776
PHMG	Scenario1	High	1	0.95	5.5	Transcriptomics	û	ü	38.8329	0.0215824	6	0.000555776
Akemi	150min	High	4	563	3	EpiAlveolar™ model Laboratory-2	û	ü	74.0287	0.399429	IL-1α	0.0053956
Akemi	150min	High	4	563	3	Transcriptomics	û	ü	74.0287	0.0773215	19	0.00104448
Amiodarone	Plasma	High	4	N/A	N/A	EpiAlveolar™ model Laboratory-2	û	ü	2	6.9528	MMP-1	3.4764
Amiodarone	Plasma	High	4	N/A	N/A	Transcriptomics	û	ü	2	0.00847423	30	0.00423741
Crystaline silica	Scenario2	High	4	5	3	Transcriptomics	û	ü	1.7973	0.00752835	110	0.00418871
Doxorubicin	Plasma	High	8	N/A	N/A	Transcriptomics	û	ü	1.29999	0.000795793	111	0.000612068
Doxorubicin	Plasma	High	1	N/A	N/A	Transcriptomics	û	ü	1.29999	0.00287872	111	0.00221462
Doxorubicin	Plasma	High	12	N/A	N/A	EpiAlveolar™ model Laboratory-2	û	ü	1.29999	0.0686436	CCL7	0.0528032
PHMG	Scenario1	High	4	0.95	5.5	EpiAlveolar™ model Laboratory-1	û	ü	153.815	0.0398199	CXCL11	0.000258881
PHMG	Scenario1	High	4	0.95	5.5	EpiAlveolar™ model Laboratory-2	û	ü	153.815	0.0196155	IL-1α	0.000127526
PHMG	Scenario1	High	4	0.95	5.5	Transcriptomics	û	ü	153.815	0.00715814	21	4.65372e-05
Akemi	150min	High	8	563	3	EpiAlveolar™ model Laboratory-2	û	ü	146.184	0.263524	IL-1α	0.00180269
Akemi	150min	High	8	563	3	Transcriptomics	û	ü	146.184	0.0707131	47	0.000483727
Amiodarone	Plasma	High	8	N/A	N/A	EpiAlveolar™ model Laboratory-1	û	ü	2	1.31726	ICAM-1	0.658628
Amiodarone	Plasma	High	8	N/A	N/A	EpiAlveolar™ model Laboratory-2	û	ü	2	5.20307	ICAM-1	2.60154
Amiodarone	Plasma	High	8	N/A	N/A	Transcriptomics	û	ü	2	0.00849376	30	0.00424717
Crystaline silica	Scenario2	High	8	5	3	EpiAlveolar™ model Laboratory-2	û	ü	3.09885	34.5303	MMP-7	11.1429
Crystaline silica	Scenario2	High	8	5	3	Transcriptomics	û	ü	3.09885	0.00375491	110	0.00121171
Doxorubicin	Plasma	High	8	N/A	N/A	EpiAlveolar™ model Laboratory-2	û	ü	1.29999	0.0761728	CCL7	0.0585949
Doxorubicin	Plasma	High	4	N/A	N/A	EpiAlveolar™ model Laboratory-2	û	ü	1.29999	0.111522	CCL2	0.0857867
Doxorubicin	Plasma	High	12	N/A	N/A	EpiAlveolar™ model Laboratory-1	û	ü	1.29999	0.129802	MMP-9	0.0998481
PHMG	Scenario1	High	8	0.95	5.5	EpiAlveolar™ model Laboratory-1	û	ü	97.4092	1.86243	CXCL10	0.0191197
PHMG	Scenario1	High	8	0.95	5.5	EpiAlveolar™ model Laboratory-2	û	ü	303.809	0.0137183	CXCL11	4.51544e-05
PHMG	Scenario1	High	8	0.95	5.5	MucilAir™-HF model	ü	û	303.809	0.0282228	MMP-7	9.28966e-05
PHMG	Scenario1	High	8	0.95	5.5	Transcriptomics	û	ü	303.809	0.00710559	21	2.33884e-05
Akemi	150min	High	12	563	3	EpiAlveolar™ model Laboratory-2	û	ü	216.621	0.170813	IL-1α	0.000788533
Akemi	150min	High	12	563	3	Transcriptomics	û	ü	216.621	0.0772681	47	0.000356697
Amiodarone	Plasma	High	12	N/A	N/A	EpiAlveolar™ model Laboratory-1	û	ü	2	0.970991	ICAM-1	0.485495
Amiodarone	Plasma	High	12	N/A	N/A	EpiAlveolar™ model Laboratory-2	û	ü	2	5.03257	ICAM-1	2.51629
Amiodarone	Plasma	High	12	N/A	N/A	Transcriptomics	û	ü	2	0.00835026	30	0.00417446
Crystaline silica	Scenario2	High	12	5	3	EpiAlveolar™ model Laboratory-2	û	ü	4.8207	30.5141	MMP-7	6.3298
Crystaline silica	Scenario2	High	12	5	3	Transcriptomics	û	ü	4.8207	0.00423058	110	0.000877587
Doxorubicin	Plasma	High	8	N/A	N/A	EpiAlveolar™ model Laboratory-1	û	ü	1.29999	0.133257	MMP-3	0.102506
Doxorubicin	Plasma	High	4	N/A	N/A	EpiAlveolar™ model Laboratory-1	û	ü	1.29999	0.156552	MMP-3	0.120426
Doxorubicin	Plasma	High	1	N/A	N/A	EpiAlveolar™ model Laboratory-2	û	ü	1.29999	0.284256	CCL2	0.21866
PHMG	Scenario1	High	12	0.95	5.5	EpiAlveolar™ model Laboratory-1	û	ü	100.415	0.925173	CXCL10	0.00921347
PHMG	Scenario1	High	12	0.95	5.5	EpiAlveolar™ model Laboratory-2	û	ü	450.194	0.0107152	CXCL11	2.38013e-05
PHMG	Scenario1	High	12	0.95	5.5	MucilAir™-HF model	ü	ü	450.194	0.0220394	MMP-7	4.89553e-05
PHMG	Scenario1	High	12	0.95	5.5	Transcriptomics	û	ü	450.194	0.00688335	21	1.52897e-05
Amorphous silica	Scenario1	Low	1	0.001461	6.317	Transcriptomics	û	ü	4.87978e-05	1.7185	28	35216.8
Amorphous silica	Scenario2	Low	1	6	3	Transcriptomics	û	ü	0.541988	1.7185	28	3.17074
CMC	Scenario1	Low	1	N/A	N/A	MucilAir™-HF model	ü	û	1.25	2.99151	MCC	2.39321
Crystaline silica	Scenario1	Low	1	0.05	3	Transcriptomics	û	ü	0.00453733	0.0323221	131	7.12361
Amorphous silica	Scenario1	Low	4	0.001461	6.317	EpiAlveolar™ model Laboratory-2	û	ü	0.000192265	10.0972	MMP-7	52517
Amorphous silica	Scenario1	Low	4	0.001461	6.317	Transcriptomics	û	ü	0.000192265	0.961564	79	5001.24
Amorphous silica	Scenario2	Low	4	6	3	EpiAlveolar™ model Laboratory-2	û	ü	2.14694	10.0972	MMP-7	4.70305
Amorphous silica	Scenario2	Low	4	6	3	Transcriptomics	û	ü	2.14694	0.961564	79	0.447876
BAC	Scenario1	Low	4	0.0005	N/A	MucilAir™-HF model	ü	û	0.5	2.59992	TEER	5.19984
BAC	Scenario2	Low	4	0.0081	7	MucilAir™-HF model	ü	û	1.28914e-06	2.59992	TEER	2.01679e+06
BE PVM/MA	Scenario1	Low	4	0.017383	8.53	MucilAir™-HF model	ü	û	0.00191029	0.24037	MMP-1	125.829
Crystaline silica	Scenario1	Low	4	0.05	3	Transcriptomics	û	ü	0.0179721	0.00752835	110	0.41889
Acrylate Copolymer	Scenario1	Low	8	0.022518	3.632	MucilAir™-HF model	ü	û	0.00135863	0.0177052	Osteopontin	13.0317
Amorphous silica	Scenario1	Low	8	0.001461	6.317	EpiAlveolar™ model Laboratory-2	û	ü	0.000379752	5.92666	MMP-7	15606.7
Amorphous silica	Scenario1	Low	8	0.001461	6.317	Transcriptomics	û	ü	0.000379752	0.0402346	113	105.95
Amorphous silica	Scenario2	Low	8	6	3	EpiAlveolar™ model Laboratory-2	û	ü	3.70169	5.92666	MMP-7	1.60107
Amorphous silica	Scenario2	Low	8	6	3	Transcriptomics	û	ü	3.70169	0.0402346	113	0.0108693
BAC	Scenario1	Low	8	0.0005	N/A	MucilAir™-HF model	ü	û	0.5	1.82171	IL-1ra	3.64343
BAC	Scenario2	Low	8	0.0081	7	MucilAir™-HF model	ü	û	1.30677e-06	1.82171	IL-1ra	1.39406e+06
BE PVM/MA	Scenario1	Low	8	0.017383	8.53	MucilAir™-HF model	ü	û	0.00192797	0.0992659	MMP-3	51.4873
Coumarin	Scenario1	Low	8	0.00183	5.22	MucilAir™-HF model	ü	û	0.000197333	6.05648	Mucins	30691.6
Crystaline silica	Scenario1	Low	8	0.05	3	EpiAlveolar™ model Laboratory-2	û	ü	0.0309885	34.5303	MMP-7	1114.29
Crystaline silica	Scenario1	Low	8	0.05	3	Transcriptomics	û	ü	0.0309885	0.00375491	110	0.121171
Amorphous silica	Scenario2	Low	12	6	3	EpiAlveolar™ model Laboratory-2	û	ü	5.75851	4.65211	MMP-7	0.807867
Amorphous silica	Scenario2	Low	12	6	3	Transcriptomics	û	ü	5.75851	0.016761	113	0.00291065
Acrylate Copolymer	Scenario1	Low	12	0.022518	3.632	MucilAir™-HF model	ü	û	0.00138166	0.00711705	Osteopontin	5.1511
Amorphous silica	Scenario1	Low	12	0.001461	6.317	EpiAlveolar™ model Laboratory-2	û	ü	0.00056273	4.65211	MMP-7	8267.04
Amorphous silica	Scenario1	Low	12	0.001461	6.317	Transcriptomics	û	ü	0.00056273	0.016761	113	29.7852
BAC	Scenario1	Low	12	0.0005	N/A	MucilAir™-HF model	ü	û	0.5	1.40929	IL-1ra	2.81858
BAC	Scenario2	Low	12	0.0081	7	MucilAir™-HF model	ü	û	0.00132312	1.40929	IL-1ra	1065.12
BE PVM/MA	Scenario1	Low	12	0.017383	8.53	MucilAir™-HF model	ü	û	0.00194402	0.0680613	MMP-3	35.0106
Coumarin	Scenario1	Low	12	0.00183	5.22	MucilAir™-HF model	ü	û	0.000202023	4.8708	Mucins	24110.2
Crystaline silica	Scenario1	Low	12	0.05	3	EpiAlveolar™ model Laboratory-2	û	ü	0.0482059	30.5141	MMP-7	632.995
Crystaline silica	Scenario1	Low	12	0.05	3	Transcriptomics	û	ü	0.0482059	0.00423058	110	0.0877607
				mg/m3	μm				μg/cm2	μg/cm2
